# Supplementary material for: Macrophages coordinate immune response to laser-induced injury via extracellular traps
Source: J Neuroinflammation. 2024 Mar 18;21:68. doi: 10.1186/s12974-024-03064-0 (PMC10949579; doi:10.1186/s12974-024-03064-0)
Supplement: Supplementary file 1 — Additional file 1. Raw data of RNA sequencing. [file 12974_2024_3064_MOESM1_ESM.txt]

Identifier	transcript_id	gene_name	type	biotypes	description	gc	GO BP	GO MF	GO CC	featWidth	pValue	fdr	seqnames	start	end	width	strand	isPresent	log2Ratio	MG_Ms_neg_1 [normalized count]	MG_Ms_neg_2 [normalized count]	MG_Ms_neg_3 [normalized count]	MG_Ms_day1_1 [normalized count]	MG_Ms_day1_2 [normalized count]	MG_Ms_day1_3 [normalized count]	MG_Ms_day3_1 [normalized count]	MG_Ms_day3_2 [normalized count]	MG_Ms_day3_3 [normalized count]	MG_Ms_day7_1 [normalized count]	MG_Ms_day7_2 [normalized count]	MG_Ms_day7_3 [normalized count]	MG_Ms_neg_1 [FPKM]	MG_Ms_neg_2 [FPKM]	MG_Ms_neg_3 [FPKM]	MG_Ms_day1_1 [FPKM]	MG_Ms_day1_2 [FPKM]	MG_Ms_day1_3 [FPKM]	MG_Ms_day3_1 [FPKM]	MG_Ms_day3_2 [FPKM]	MG_Ms_day3_3 [FPKM]	MG_Ms_day7_1 [FPKM]	MG_Ms_day7_2 [FPKM]	MG_Ms_day7_3 [FPKM]	Cluster
ENSMUSG00000078920	ENSMUST00000046704; ENSMUST00000109202; ENSMUST00000152914; ENSMUST00000213728; ENSMUST00000214804	Ifi47	protein_coding	protein_coding	interferon gamma inducible protein 47 [Source:MGI Symbol;Acc:MGI:99448]	0.4649	GO:0006952; GO:0035458	GO:0005525; GO:0003924	GO:0016020; GO:0005783; GO:0005789	1316	1.581e-36	1.942e-32	11	49076587	49096974	20388	+	TRUE	-2.71	11070	9635	10070	1476	1622	1584	6669	6382	8678	2435	2978	1748	398.4	399.4	445	62.29	68.25	65.15	300.3	269.1	369.3	99.05	121.1	68.82	orange
ENSMUSG00000051504	ENSMUST00000060416; ENSMUST00000094360; ENSMUST00000121492; ENSMUST00000154933; ENSMUST00000165045; ENSMUST00000171077; ENSMUST00000172988; ENSMUST00000173835	Siglech	protein_coding	protein_coding	sialic acid binding Ig-like lectin H [Source:MGI Symbol;Acc:MGI:2443256]	0.4881	GO:0006898	GO:0030246; GO:0038024	GO:0016020; GO:0016021; GO:0009986	1609	2.619e-28	1.608e-24	7	55768178	55778925	10748	+	TRUE	-13.85	5223	4165	5854	0.9159	0	0	5682	3300	2963	4933	2060	4523	153.8	141.2	211.6	0.0316	0	0	209.3	113.8	103.1	164.1	68.51	145.7	yellow
ENSMUSG00000091649	ENSMUST00000166121	Phf11b	protein_coding	protein_coding	PHD finger protein 11B [Source:MGI Symbol;Acc:MGI:3645789]	0.4383	GO:0008150	GO:0003674	GO:0005654; GO:0031965	1184	5.962e-26	2.442e-22	14	59320964	59341351	20388	-	TRUE	-2.185	5280	4996	4717	1070	1062	1153	5709	6178	7359	1474	1849	1713	211.3	230.2	231.7	50.16	49.69	52.7	285.7	289.5	348.1	66.62	83.54	74.96	orange
ENSMUSG00000034226	ENSMUST00000037360	Rhov	protein_coding	protein_coding	ras homolog family member V [Source:MGI Symbol;Acc:MGI:2444227]	0.5937	GO:0007264	GO:0046872; GO:0000166; GO:0003924; GO:0005525	GO:0016020; GO:0005622; GO:0005886; GO:0005575; GO:0005768; GO:0010008	1703	9.401e-22	2.887e-18	2	119269201	119271272	2072	-	TRUE	8.927	1.894	1.789	0	519.3	444.4	931.8	82.65	5.514	0.8811	10.91	81.59	157.7	0.05271	0.05731	0	16.93	14.45	29.61	2.876	0.1797	0.02897	0.3429	2.563	4.798	blue
ENSMUSG00000029343	ENSMUST00000031286; ENSMUST00000112375; ENSMUST00000131673	Crybb1	protein_coding	protein_coding	crystallin, beta B1 [Source:MGI Symbol;Acc:MGI:104992]	0.6188	GO:0007601	GO:0005212; GO:0005515		834	6.848e-21	1.682e-17	5	112255815	112269585	13771	+	TRUE	-4.853	598.6	634.3	503.7	30.23	19.5	10.14	1315	577.4	518.9	736.4	499.2	477.5	34.01	41.48	35.12	2.012	1.295	0.6579	93.4	38.42	34.85	47.26	32.03	29.67	yellow
ENSMUSG00000028976	ENSMUST00000030826; ENSMUST00000132426; ENSMUST00000136610; ENSMUST00000151504	Slc2a5	protein_coding	protein_coding	solute carrier family 2 (facilitated glucose transporter), member 5 [Source:MGI Symbol;Acc:MGI:1928369]	0.5534	GO:0055085; GO:0006810; GO:0008643; GO:0003044; GO:0009750; GO:0015755; GO:0071332; GO:1990539	GO:0005215; GO:0022857; GO:0005353; GO:0070061	GO:0016020; GO:0016021; GO:0005886; GO:0070062; GO:0005887; GO:0016324; GO:0042383	1306	1.963e-20	3.857e-17	4	150119283	150144169	24887	+	TRUE	-10.14	916	558.2	1800	0.9159	2.053	0	932.9	482.1	437.9	1340	142.8	221.2	33.23	23.32	80.16	0.03893	0.08705	0	42.33	20.48	18.78	54.93	5.849	8.777	yellow
ENSMUSG00000021993	ENSMUST00000063562; ENSMUST00000223709; ENSMUST00000224635; ENSMUST00000225043; ENSMUST00000225506	Mipep	protein_coding	protein_coding	mitochondrial intermediate peptidase [Source:MGI Symbol;Acc:MGI:1917728]	0.4991	GO:0006508; GO:0006518; GO:0006627	GO:0046872; GO:0016787; GO:0008233; GO:0008237; GO:0004222	GO:0005739; GO:0005759	2800	2.198e-20	3.857e-17	14	60784573	60905478	120906	+	TRUE	5.258	5.683	5.368	9.436	191.4	332.5	244.2	484.5	96.11	162.1	75.59	329.6	188.4	0.09618	0.1046	0.196	3.795	6.578	4.721	10.25	1.905	3.243	1.445	6.298	3.486	blue
ENSMUSG00000027737	ENSMUST00000029297; ENSMUST00000142932; ENSMUST00000192564; ENSMUST00000193838; ENSMUST00000194462	Slc7a11	protein_coding	protein_coding	solute carrier family 7 (cationic amino acid transporter, y+ system), member 11 [Source:MGI Symbol;Acc:MGI:1347355]	0.4422	GO:0006810; GO:0003333; GO:0006865; GO:0070527; GO:0009636; GO:0006979; GO:0007420; GO:0035094; GO:0070306; GO:0089711	GO:0015171; GO:0015327	GO:0016020; GO:0016021; GO:0009986; GO:0005887; GO:0005791; GO:0005856; GO:0005886; GO:0043231	3592	6.233e-20	9.571e-17	3	49892526	50443614	551089	-	TRUE	4.583	65.36	181.6	126.2	2564	3327	3018	279.6	148.9	71.37	6.234	646.3	346.1	0.8622	2.758	2.044	39.62	51.29	45.48	4.613	2.3	1.113	0.0929	9.626	4.992	blue
ENSMUSG00000027230	ENSMUST00000028663	Creb3l1	protein_coding	protein_coding	cAMP responsive element binding protein 3-like 1 [Source:MGI Symbol;Acc:MGI:1347062]	0.5951	GO:0006355; GO:0045944; GO:0030968; GO:0032967; GO:1902236; GO:1990440	GO:0003700; GO:0003677; GO:0035497; GO:0044212; GO:0046332	GO:0005634; GO:0005783; GO:0016020	2603	3.567e-19	4.868e-16	2	91982328	92024502	42175	-	TRUE	5.735	4.736	1.789	4.718	209.7	221.7	153.9	182.9	60.66	95.15	65.46	1.074	81.04	0.08622	0.03749	0.1054	4.473	4.717	3.2	4.163	1.293	2.047	1.346	0.02207	1.613	green
ENSMUSG00000040328	ENSMUST00000056759; ENSMUST00000102785; ENSMUST00000179282; ENSMUST00000203149; ENSMUST00000203412; ENSMUST00000203810	Olfr56	protein_coding	protein_coding	olfactory receptor 56 [Source:MGI Symbol;Acc:MGI:1333785]	0.4749	GO:0007186; GO:0007165; GO:0007608; GO:0050896; GO:0050911	GO:0004871; GO:0004930; GO:0004984	GO:0016020; GO:0016021; GO:0005886	2059	8.402e-19	1.032e-15	11	48978889	49135387	156499	+	TRUE	-2.73	665	506.3	589.8	91.59	75.95	96.77	493.3	306.4	437.9	93.52	156.7	77.76	15.3	13.41	16.66	2.47	2.043	2.544	14.2	8.259	11.91	2.431	4.073	1.957	orange
ENSMUSG00000024597	ENSMUST00000115366	Slc12a2	protein_coding	protein_coding	solute carrier family 12, member 2 [Source:MGI Symbol;Acc:MGI:101924]	0.4422	GO:0055085; GO:0006811; GO:1902476; GO:0072488; GO:0006813; GO:0006814; GO:0006821; GO:0006972; GO:0007214; GO:0007568; GO:0015696; GO:0030321; GO:0045795; GO:0070634	GO:0005524; GO:0005215; GO:0015377; GO:0042626; GO:0008511; GO:0008519; GO:0019901	GO:0016020; GO:0016021; GO:0005886; GO:0070062; GO:1903561	6520	3.805e-18	4.064e-15	18	57878678	57946821	68144	+	TRUE	-5.595	131.7	166.4	207.6	4.58	2.053	3.687	182.9	52.78	106.6	280.6	324.2	332.9	0.9569	1.392	1.852	0.03899	0.01744	0.0306	1.662	0.4492	0.9157	2.303	2.661	2.646	yellow
ENSMUSG00000073599	ENSMUST00000097618; ENSMUST00000123973; ENSMUST00000124237; ENSMUST00000133064; ENSMUST00000134656; ENSMUST00000143684	Ecscr	protein_coding	protein_coding	endothelial cell surface expressed chemotaxis and apoptosis regulator [Source:MGI Symbol;Acc:MGI:1915795]	0.5326	GO:0007275; GO:0030154; GO:0006935; GO:0006915; GO:1901800; GO:0001525; GO:0016525; GO:2000353		GO:0016020; GO:0016021; GO:0005886; GO:0005829; GO:0005737	691	3.969e-18	4.064e-15	18	35713086	35722356	9271	-	TRUE	-8.401	1101	376.6	498.9	1.832	4.106	0	583.8	423	176.2	738	140.6	143.5	75.48	29.73	42	0.1472	0.3291	0	50.07	33.97	14.28	57.16	10.89	10.76	yellow
ENSMUSG00000040229	ENSMUST00000041708; ENSMUST00000096492	Gpr34	protein_coding	protein_coding	G protein-coupled receptor 34 [Source:MGI Symbol;Acc:MGI:1346334]	0.3676	GO:0007186; GO:0007165; GO:0035589	GO:0004871; GO:0004930; GO:0045028	GO:0016020; GO:0016021; GO:0005886; GO:0005887	1993	1.706e-17	1.612e-14	X	13632089	13640858	8770	+	TRUE	-5.15	5911	2563	7817	223.5	130.4	103.2	6431	2930	3851	6912	4175	4152	140.5	70.15	228.1	6.225	3.622	2.803	191.2	81.59	108.2	185.6	112.1	107.9	yellow
ENSMUSG00000079110	ENSMUST00000028748; ENSMUST00000028749; ENSMUST00000090028; ENSMUST00000110716; ENSMUST00000110719; ENSMUST00000110721; ENSMUST00000124129; ENSMUST00000125238; ENSMUST00000139336; ENSMUST00000141181; ENSMUST00000145993; ENSMUST00000151342; ENSMUST00000151924	Capn3	protein_coding	protein_coding	calpain 3 [Source:MGI Symbol;Acc:MGI:107437]	0.5121	GO:0006508; GO:0045214; GO:0045893; GO:0045892; GO:0072657; GO:0071277; GO:0043066; GO:0050790; GO:0045661; GO:0043122; GO:0051092; GO:0051281; GO:0097264; GO:0033234; GO:0012501; GO:0006461; GO:0051592; GO:0071472; GO:0030239; GO:0014850; GO:0045862; GO:0014718; GO:0061061; GO:0070315; GO:2001015	GO:0016787; GO:0005509; GO:0008233; GO:0008234; GO:0004198; GO:0046872; GO:0003824; GO:0005515; GO:0032947; GO:0031432; GO:0008307; GO:0031402; GO:0055103	GO:0005622; GO:0005886; GO:0005634; GO:0005737; GO:0005829; GO:0030018; GO:0043234; GO:0030016; GO:0030315	2103	3.742e-17	3.283e-14	2	120456019	120504913	48895	+	TRUE	-5.681	1237	467	1380	26.56	9.237	23.96	1013	863.4	1068	1043	677.4	607.8	27.87	12.11	38.17	0.7012	0.2433	0.6167	28.54	22.78	28.44	26.56	17.23	14.98	yellow
ENSMUSG00000032456	ENSMUST00000112935; ENSMUST00000112937; ENSMUST00000112938; ENSMUST00000129771; ENSMUST00000134253; ENSMUST00000141427	Nmnat3	protein_coding	protein_coding	nicotinamide nucleotide adenylyltransferase 3 [Source:MGI Symbol;Acc:MGI:1921330]	0.5196	GO:0009058; GO:0009611; GO:0009435; GO:0019363; GO:0034628	GO:0016740; GO:0000166; GO:0005524; GO:0003824; GO:0016779; GO:0000309; GO:0004515	GO:0005739	1406	6.048e-17	4.953e-14	9	98287435	98420438	133004	+	TRUE	5.544	6.631	3.578	2.359	267.5	150.9	175.1	2.638	246.6	6.167	4.676	152.5	144.6	0.2235	0.1388	0.09759	10.56	5.943	6.74	0.1112	9.731	0.2457	0.178	5.801	5.328	blue
ENSMUSG00000026866	ENSMUST00000028223; ENSMUST00000050511; ENSMUST00000112826; ENSMUST00000130968; ENSMUST00000138540; ENSMUST00000148855	Kynu	protein_coding	protein_coding	kynureninase (L-kynurenine hydrolase) [Source:MGI Symbol;Acc:MGI:1918039]	0.4244	GO:0006569; GO:0009435; GO:0019363; GO:0019441; GO:0019442; GO:0019805; GO:0034341; GO:0034354; GO:0034516; GO:0043420; GO:0097053	GO:0016787; GO:0003824; GO:0030170; GO:0030429; GO:0042803	GO:0005737; GO:0005739; GO:0005829	1572	1.332e-16	1.023e-13	2	43555329	43682715	127387	+	TRUE	5.412	2.842	5.368	9.436	207.9	184.7	341	158.3	90.59	733.9	23.38	472.4	302.3	0.08566	0.1862	0.3491	7.343	6.509	11.74	5.966	3.198	26.15	0.796	16.08	9.964	green
ENSMUSG00000027447	ENSMUST00000028938; ENSMUST00000144845; ENSMUST00000149691	Cst3	protein_coding	protein_coding	cystatin C [Source:MGI Symbol;Acc:MGI:102519]	0.5618	GO:0010466; GO:0006952; GO:0097435; GO:2000117; GO:0045861; GO:0001654; GO:0001666; GO:0001775; GO:0006915; GO:0006979; GO:0007420; GO:0007431; GO:0007566; GO:0008284; GO:0008584; GO:0009636; GO:0009743; GO:0010035; GO:0010711; GO:0010716; GO:0014070; GO:0031667; GO:0032355; GO:0034103; GO:0034599; GO:0042493; GO:0042747; GO:0043067; GO:0045740; GO:0048678; GO:0060009; GO:0060311; GO:0060313; GO:…	GO:0042802; GO:0004869; GO:0030414; GO:0001540; GO:0002020; GO:0004866	GO:0005615; GO:0005576; GO:0070062; GO:0005604; GO:0005737; GO:0005764; GO:0005771; GO:0005783; GO:0030424; GO:0031965; GO:0031982; GO:0042995; GO:0043025; GO:0043292; GO:0048471	664	6.155e-16	4.448e-13	2	148871722	148875692	3971	-	TRUE	-2.32	143600	100100	132900	26810	25120	23190	91260	75280	92510	140300	83610	84490	10250	8217	11640	2240	2094	1889	8140	6288	7799	11310	6734	6591	yellow
ENSMUSG00000021983	ENSMUST00000080368; ENSMUST00000131670; ENSMUST00000140924; ENSMUST00000145071; ENSMUST00000149414; ENSMUST00000152688	Atp8a2	protein_coding	protein_coding	ATPase, aminophospholipid transporter-like, class I, type 8A, member 2 [Source:MGI Symbol;Acc:MGI:1354710]	0.5208	GO:0006810; GO:0015914; GO:0006869; GO:0045332; GO:0043588; GO:0031175; GO:0040018; GO:0010976; GO:0050884; GO:0048666; GO:0007409; GO:0007568; GO:0042755; GO:0010842; GO:0061092; GO:0042472; GO:0010996; GO:0003011; GO:0050908; GO:0060052	GO:0005524; GO:0046872; GO:0016787; GO:0000287; GO:0000166; GO:0004012	GO:0016020; GO:0016021; GO:0005794; GO:0005886; GO:0005654; GO:0042995; GO:0005768; GO:0001750	2874	7.025e-16	4.794e-13	14	59638540	60197179	558640	-	TRUE	-7.895	412	161.9	343.2	0	2.053	1.843	414.1	117.4	10.57	67.8	12.88	13.14	6.794	3.073	6.946	0	0.03956	0.03471	8.539	2.266	0.206	1.263	0.2398	0.2369	yellow
ENSMUSG00000025545	ENSMUST00000026625; ENSMUST00000226136	Clybl	protein_coding	protein_coding	citrate lyase beta like [Source:MGI Symbol;Acc:MGI:1916884]	0.4784		GO:0016740; GO:0046872; GO:0003824; GO:0000287; GO:0004474	GO:0005739	1295	1.037e-15	6.706e-13	14	122181704	122402234	220531	+	TRUE	7.69	0.9472	1.789	0	229.9	177.6	199.1	236.5	396.2	129.5	188.6	92.33	122.7	0.03466	0.07536	0	9.856	7.594	8.319	10.82	16.98	5.601	7.795	3.814	4.908	green
ENSMUSG00000004929	ENSMUST00000005057; ENSMUST00000166015; ENSMUST00000166404; ENSMUST00000167658; ENSMUST00000171484	Thop1	protein_coding	protein_coding	thimet oligopeptidase 1 [Source:MGI Symbol;Acc:MGI:1354165]	0.5878	GO:0006508	GO:0046872; GO:0016787; GO:0008233; GO:0008237; GO:0004222; GO:0042277		1369	1.233e-15	7.574e-13	10	81070035	81082559	12525	+	TRUE	5.036	7.578	11.63	2.359	288.5	191.9	241.5	239.2	186.7	316.3	268.1	263	134.7	0.2623	0.4634	0.1002	11.7	7.765	9.546	10.35	7.568	12.94	10.48	10.28	5.099	green
ENSMUSG00000031665	ENSMUST00000034090	Sall1	protein_coding	protein_coding	sal-like 1 (Drosophila) [Source:MGI Symbol;Acc:MGI:1889585]	0.5159	GO:0000122; GO:0001822; GO:0003337; GO:0007507; GO:0008406; GO:0021983; GO:0030177; GO:0030325; GO:0042473; GO:0042733; GO:0045892; GO:0045893; GO:0045944; GO:0048566; GO:0060173; GO:0061034	GO:0003676; GO:0000978; GO:0001078; GO:0008013	GO:0000792; GO:0005634; GO:0005737; GO:0010369	5265	1.328e-15	7.769e-13	8	89027235	89044162	16928	-	TRUE	-8.361	672.5	205.8	1029	2.748	3.079	0	940.8	397.8	537.4	684.2	64.42	492.8	6.053	2.132	11.36	0.02897	0.03239	0	10.59	4.193	5.717	6.956	0.6546	4.85	yellow
ENSMUSG00000036362	ENSMUST00000040622	P2ry13	protein_coding	protein_coding	purinergic receptor P2Y, G-protein coupled 13 [Source:MGI Symbol;Acc:MGI:1921441]	0.4466	GO:0007186; GO:0007165; GO:0035589; GO:0071407; GO:0007194	GO:0004871; GO:0004930; GO:0045028	GO:0016020; GO:0016021; GO:0005886; GO:0005783; GO:0005887	2528	1.438e-15	8.029e-13	3	59207892	59210882	2991	-	TRUE	-2.608	6415	5785	7332	1232	797.5	1164	5515	4500	3578	5313	3884	4011	120.2	124.8	168.7	27.05	17.47	24.92	129.3	98.77	79.27	112.5	82.2	82.2	yellow
ENSMUSG00000031949	ENSMUST00000034427; ENSMUST00000120457; ENSMUST00000139820	Adat1	protein_coding	protein_coding	adenosine deaminase, tRNA-specific 1 [Source:MGI Symbol;Acc:MGI:1353631]	0.5047	GO:0006396; GO:0008033	GO:0046872; GO:0016787; GO:0003723; GO:0004000; GO:0008251	GO:0005575	2533	1.871e-15	9.995e-13	8	111966908	111992302	25395	-	TRUE	5.476	1.894	1.789	4.718	126.4	118	113.4	97.6	22.84	67.84	10.91	0	4.381	0.03544	0.03853	0.1083	2.77	2.581	2.422	2.283	0.5005	1.5	0.2305	0	0.08962	green
ENSMUSG00000026536	ENSMUST00000009340	Ifi211	protein_coding	protein_coding	interferon activated gene 211 [Source:MGI Symbol;Acc:MGI:3041120]	0.4134	GO:0006355; GO:0006351; GO:0000122	GO:0003723; GO:0042802; GO:0000978; GO:0008134; GO:0001078; GO:0001047; GO:0003690	GO:0005634; GO:0005829; GO:0016020; GO:0005730; GO:0016607; GO:0034399	1785	2.276e-15	1.165e-12	1	173896345	173913046	16702	-	TRUE	-2.301	4267	3181	4578	839	834.5	756.7	2808	2573	3636	731	1409	684.5	113.3	97.21	149.2	26.09	25.89	22.94	93.23	79.98	114.1	21.92	42.22	19.87	orange
ENSMUSG00000063808	ENSMUST00000079693; ENSMUST00000131143; ENSMUST00000131213; ENSMUST00000153778; ENSMUST00000206758	Gpatch1	protein_coding	protein_coding	G patch domain containing 1 [Source:MGI Symbol;Acc:MGI:1914721]	0.5113	GO:0008150; GO:0006397	GO:0003674; GO:0003676	GO:0071013	1991	3.431e-15	1.686e-12	7	35276536	35318440	41905	-	TRUE	2.567	46.41	55.46	68.41	339.8	338.7	323.5	596.1	452.2	508.4	136.4	403.7	340.6	1.105	1.52	1.999	9.475	9.422	8.793	17.74	12.6	14.3	3.666	10.85	8.864	green
ENSMUSG00000027217	ENSMUST00000028646; ENSMUST00000111265; ENSMUST00000152141; ENSMUST00000154951; ENSMUST00000181716	Tspan18	protein_coding	protein_coding	tetraspanin 18 [Source:MGI Symbol;Acc:MGI:1917186]	0.5349	GO:0007166	GO:0003674	GO:0016020; GO:0016021; GO:0005887	2035	4.574e-15	2.161e-12	2	93201760	93334505	132746	-	TRUE	-6.658	188.5	127.9	171	0	3.079	1.843	72.98	44.9	104.8	35.07	57.97	2.19	4.389	3.429	4.888	0	0.0838	0.04902	2.125	1.224	2.885	0.9223	1.524	0.05577	orange
ENSMUSG00000104164	ENSMUST00000193744	Gm38248	protein_coding	TEC	predicted gene, 38248 [Source:MGI Symbol;Acc:MGI:5611476]	0.4347				5783	5.417e-15	2.465e-12	1	127978905	127984687	5783	-	TRUE	5.421	3.789	2.684	1.18	104.4	107.8	123.5	44.84	41.75	74.01	0	3.221	78.85	0.03105	0.02531	0.01186	1.002	1.032	1.156	0.4595	0.4006	0.7167	0	0.0298	0.7065	green
ENSMUSG00000090272	ENSMUST00000111210; ENSMUST00000186442; ENSMUST00000187636; ENSMUST00000188804; ENSMUST00000189474; ENSMUST00000189501; ENSMUST00000190071; ENSMUST00000190651; ENSMUST00000191500; ENSMUST00000220623	Mndal	protein_coding	protein_coding	myeloid nuclear differentiation antigen like [Source:MGI Symbol;Acc:MGI:3780953]	0.3945	GO:0000122; GO:0040008; GO:0030308	GO:0003723; GO:0042802; GO:0000978; GO:0008134; GO:0001078; GO:0003674; GO:0001047; GO:0003690	GO:0005634; GO:0005829; GO:0016020; GO:0005730	1103	1.008e-14	4.424e-12	1	173849126	173942491	93366	-	TRUE	-1.844	3303	2951	3721	939.7	879.6	947.5	2531	3307	4444	2249	2462	1987	141.9	145.9	196.2	47.3	44.17	46.49	136	166.4	225.7	109.1	119.4	93.33	red
ENSMUSG00000073489	ENSMUST00000111214; ENSMUST00000192414	Ifi204	protein_coding	protein_coding	interferon activated gene 204 [Source:MGI Symbol;Acc:MGI:96429]	0.3949	GO:0006355; GO:0007275; GO:0006351; GO:0000122; GO:0035458; GO:0006357; GO:0048839; GO:0042771; GO:0035457; GO:0045669	GO:0005515; GO:0003723; GO:0042802; GO:0000978; GO:0003712; GO:0008134; GO:0001078; GO:0001047; GO:0003690	GO:0005634; GO:0005654; GO:0005829; GO:0005737; GO:0016020; GO:0005730; GO:0016607; GO:0042405	1978	1.936e-14	8.2e-12	1	173747293	173766943	19651	-	TRUE	-2.147	18740	14120	13610	3402	3291	3756	8940	9330	10630	2853	3964	2435	449	389.3	400.2	95.48	92.14	102.8	267.8	261.8	301.1	77.2	107.2	63.78	orange
ENSMUSG00000062040	ENSMUST00000053521; ENSMUST00000159920; ENSMUST00000160411; ENSMUST00000161904; ENSMUST00000162592; ENSMUST00000172448	Zfp27	protein_coding	protein_coding	zinc finger protein 27 [Source:MGI Symbol;Acc:MGI:99174]	0.4913	GO:0006355; GO:0006351	GO:0046872; GO:0003676; GO:0003700	GO:0005622; GO:0005634	2726	4.657e-14	1.907e-11	7	29893333	29906572	13240	-	TRUE	5.28	6.631	2.684	2.359	105.3	158.1	193.5	3.517	74.05	144.5	28.83	330.7	1.095	0.1153	0.0537	0.05033	2.145	3.211	3.842	0.07645	1.507	2.969	0.5661	6.49	0.02082	green
ENSMUSG00000040658	ENSMUST00000046497	Dnph1	protein_coding	protein_coding	2'-deoxynucleoside 5'-phosphate N-hydrolase 1 [Source:MGI Symbol;Acc:MGI:3039376]	0.5443	GO:0008152; GO:0009117; GO:0030307; GO:0009159; GO:0030855	GO:0016787; GO:0016798; GO:0042802; GO:0042803; GO:0050144; GO:0070694	GO:0005634; GO:0005737; GO:0070062	1106	5.555e-14	2.201e-11	17	46496789	46499618	2830	+	TRUE	7.111	0	1.789	4.718	153	320.2	378.8	119.6	51.99	39.65	39.74	1.074	0	0	0.08824	0.2481	7.678	16.04	18.54	6.407	2.609	2.008	1.923	0.05193	0	green
ENSMUSG00000028037	ENSMUST00000029671; ENSMUST00000127733; ENSMUST00000133888; ENSMUST00000149919	Ifi44	protein_coding	protein_coding	interferon-induced protein 44 [Source:MGI Symbol;Acc:MGI:2443016]	0.436	GO:0008150	GO:0003674	GO:0005737	1978	9.671e-14	3.713e-11	3	151730922	151749960	19039	-	TRUE	-3.534	1838	1077	2340	120.9	195	135.5	1612	1515	1886	993.6	226.5	293.5	44.02	29.7	68.81	3.393	5.46	3.707	48.28	42.5	53.41	26.89	6.127	7.689	orange
ENSMUSG00000016239	ENSMUST00000016383; ENSMUST00000126147; ENSMUST00000135758	Lonrf3	protein_coding	protein_coding	LON peptidase N-terminal domain and ring finger 3 [Source:MGI Symbol;Acc:MGI:1921615]	0.5316	GO:0000209; GO:0032436	GO:0046872; GO:0061630; GO:0031624	GO:0005622	1968	1.155e-13	4.299e-11	X	36328353	36362341	33989	+	TRUE	5.827	1.894	2.684	3.539	224.4	136.5	92.17	127.5	29.93	0	1.559	31.13	48.19	0.04562	0.07439	0.1046	6.33	3.842	2.534	3.839	0.8441	0	0.04239	0.8464	1.269	blue
ENSMUSG00000027848	ENSMUST00000029440; ENSMUST00000154145; ENSMUST00000157042; ENSMUST00000169286	Olfml3	protein_coding	protein_coding	olfactomedin-like 3 [Source:MGI Symbol;Acc:MGI:1914877]	0.5272			GO:1903561	2697	1.306e-13	4.719e-11	3	103722222	103738001	15780	-	TRUE	-3.726	12270	6077	15020	1073	639.4	800.9	27370	12180	15890	13630	5703	9378	215.6	122.9	324	22.1	13.13	16.07	601.3	250.5	329.9	270.6	113.1	180.2	yellow
ENSMUSG00000053062	ENSMUST00000098407; ENSMUST00000114195; ENSMUST00000138054	Jam2	protein_coding	protein_coding	junction adhesion molecule 2 [Source:MGI Symbol;Acc:MGI:1933820]	0.4513	GO:0007162	GO:0046982	GO:0016020; GO:0016021; GO:0005886; GO:0030054; GO:0005923	2342	5.42e-13	1.902e-10	16	84774123	84825928	51806	+	TRUE	-9.557	793.8	143.1	510.7	0.9159	1.026	0	577.7	3.151	75.77	115.3	78.37	76.66	16.06	3.334	12.68	0.02171	0.02427	0	14.62	0.07466	1.812	2.636	1.79	1.696	yellow
ENSMUSG00000026104	ENSMUST00000070968; ENSMUST00000185743; ENSMUST00000186057; ENSMUST00000186186; ENSMUST00000186574; ENSMUST00000186857; ENSMUST00000188681; ENSMUST00000189075; ENSMUST00000189244; ENSMUST00000189336; ENSMUST00000189347; ENSMUST00000191435	Stat1	protein_coding	protein_coding	signal transducer and activator of transcription 1 [Source:MGI Symbol;Acc:MGI:103063]	0.4849	GO:0006355; GO:0007165; GO:0006351; GO:0001937; GO:0002230; GO:0007259; GO:0010742; GO:0016525; GO:0032727; GO:0033209; GO:0035456; GO:0035458; GO:0043124; GO:0045648; GO:0045893; GO:0045944; GO:0046725; GO:0051607; GO:0060333; GO:0060337; GO:0061326; GO:0071346	GO:0003700; GO:0003677; GO:0004871; GO:0000978; GO:0000979; GO:0000983; GO:0001047; GO:0003690; GO:0005164; GO:0019899; GO:0035035; GO:0035257; GO:0042393; GO:0042802; GO:0042803; GO:0044389; GO:0045296; GO:0070491; GO:1990841	GO:0005634; GO:0005737; GO:0000790; GO:0005654; GO:0005730; GO:0005829; GO:0043234; GO:0048471	2436	5.738e-13	1.958e-10	1	52119440	52161865	42426	+	TRUE	-1.85	8727	7809	9499	2094	2463	2634	10900	10560	11760	3215	5526	3842	169.8	174.9	226.8	47.72	56.01	58.52	265.2	240.6	270.3	70.63	121.4	81.72	orange
ENSMUSG00000103009	ENSMUST00000192413	Gm4430	protein_coding	TEC	predicted gene 4430 [Source:MGI Symbol;Acc:MGI:3782614]	0.5522				1943	7.358e-13	2.443e-10	2	129197252	129199194	1943	-	TRUE	6.623	0	2.684	2.359	113.6	236.1	139.2	51	0	55.51	1.559	125.6	96.37	0	0.07534	0.07062	3.245	6.729	3.876	1.555	0	1.6	0.04293	3.459	2.57	blue
ENSMUSG00000034459	ENSMUST00000102824	Ifit1	protein_coding	protein_coding	interferon-induced protein with tetratricopeptide repeats 1 [Source:MGI Symbol;Acc:MGI:99450]	0.4326	GO:0051607; GO:0002376; GO:0045087; GO:0035458; GO:0009615; GO:0035457	GO:0003723; GO:0005515	GO:0005737	2656	1.209e-12	3.909e-10	19	34640871	34650009	9139	+	TRUE	-3.013	10260	7018	6446	1073	1194	659	4953	4643	5926	454.3	3063	626.4	183.1	144.1	141.2	22.42	24.89	13.43	110.5	97.01	125	9.156	61.7	12.22	orange
ENSMUSG00000004814	ENSMUST00000004936; ENSMUST00000201401	Ccl24	protein_coding	protein_coding	chemokine (C-C motif) ligand 24 [Source:MGI Symbol;Acc:MGI:1928953]	0.518	GO:0050729; GO:0045766; GO:0010469; GO:0007186; GO:0006955; GO:0006935; GO:0043547; GO:0006954; GO:0007010; GO:0008360; GO:0002548; GO:0030593; GO:0048247; GO:0070098; GO:0070374; GO:0071346; GO:0071347; GO:0071356; GO:0030335; GO:0001938; GO:0030838; GO:0048245; GO:2000418	GO:0005125; GO:0048018; GO:0008009; GO:0048020; GO:0031728	GO:0005615; GO:0005576	928	1.637e-12	5.155e-10	5	135569937	135573049	3113	-	TRUE	3.798	570.2	777.4	1563	11000	12100	17220	116.1	142.6	106.6	201.8	91.26	194.9	29.12	45.69	97.95	658.3	722.1	1004	7.411	8.526	6.434	11.64	5.261	10.88	cyan
ENSMUSG00000052776	ENSMUST00000080322	Oas1a	protein_coding	protein_coding	2'-5' oligoadenylate synthetase 1A [Source:MGI Symbol;Acc:MGI:2180860]	0.5204	GO:0051607; GO:0006955; GO:0002376; GO:0045087; GO:0006164; GO:0009615; GO:0048525	GO:0005524; GO:0016740; GO:0046872; GO:0005515; GO:0003723; GO:0000166; GO:0016779; GO:0008270; GO:0003725; GO:0001730	GO:0005634; GO:0005829; GO:0005737; GO:0005739; GO:0005783; GO:0043231	1885	2.058e-12	6.321e-10	5	120896256	120907521	11266	-	TRUE	-1.407	7548	7377	6715	2710	2736	2683	4199	4485	5617	1962	1887	1968	189.7	213.5	207.2	79.82	80.4	77.03	132	132	166.9	55.72	53.57	54.1	red
ENSMUSG00000032496	ENSMUST00000035077; ENSMUST00000196122; ENSMUST00000196209; ENSMUST00000196777; ENSMUST00000197575; ENSMUST00000197893; ENSMUST00000198152; ENSMUST00000198233; ENSMUST00000198884; ENSMUST00000199313; ENSMUST00000199815; ENSMUST00000200459	Ltf	protein_coding	protein_coding	lactotransferrin [Source:MGI Symbol;Acc:MGI:96837]	0.5056	GO:0006508; GO:0006810; GO:0006811; GO:0002376; GO:0019731; GO:0001817; GO:0019732; GO:0050829; GO:0071902; GO:0031640; GO:0061844; GO:0043066; GO:0043123; GO:0060349; GO:0034145; GO:0045071; GO:0051092; GO:0032680; GO:0032780; GO:0045669; GO:0055072; GO:0001503; GO:1900159; GO:0031665; GO:0033690; GO:0002227; GO:0001895; GO:0044793; GO:0048525; GO:0051673; GO:1900229; GO:1902732; GO:2000117; GO:…	GO:0046872; GO:0016787; GO:0008201; GO:0008233; GO:0005506; GO:0004252; GO:0008236; GO:0043539; GO:0004869; GO:0001530	GO:0005615; GO:0005634; GO:0043234; GO:0009986; GO:0005737; GO:0005576; GO:0070062; GO:0030141; GO:0042581; GO:0044218	681	3.121e-12	9.35e-10	9	111019271	111042767	23497	+	TRUE	5.472	4.736	1.789	1.18	135.6	133.4	78.34	0.8793	0	46.7	2.338	1.074	1.095	0.3296	0.1433	0.1007	11.05	10.85	6.226	0.07651	0	3.84	0.1837	0.08434	0.08333	blue
ENSMUSG00000047735	ENSMUST00000120087; ENSMUST00000201638	Samd9l	protein_coding	protein_coding	sterile alpha motif domain containing 9-like [Source:MGI Symbol;Acc:MGI:1343184]	0.4025				2880	3.288e-12	9.618e-10	6	3372257	3399572	27316	-	TRUE	-1.976	2253	2705	2418	523	717.4	626.7	767.6	1331	871.4	865.8	1728	729.4	37.08	51.24	48.83	10.08	13.8	11.78	15.79	25.65	16.94	16.09	32.11	13.12	red
ENSMUSG00000051314	ENSMUST00000053156; ENSMUST00000163504; ENSMUST00000168528; ENSMUST00000186059; ENSMUST00000186339; ENSMUST00000186534	Ffar2	protein_coding	protein_coding	free fatty acid receptor 2 [Source:MGI Symbol;Acc:MGI:2441731]	0.5603	GO:0007186; GO:0007165; GO:0002376; GO:0006954; GO:0002385; GO:0045444; GO:0032722; GO:2000484; GO:0002752; GO:0042593; GO:0071398; GO:0019915; GO:0002720; GO:0002879; GO:0090276; GO:0002232; GO:0002673	GO:0004871; GO:0004930; GO:0008289	GO:0016020; GO:0016021; GO:0005886; GO:0042995	1227	3.534e-12	1.01e-09	7	30818348	30823775	5428	-	TRUE	5.503	1.894	5.368	1.18	115.4	95.45	183.4	96.72	497.9	189.4	2.338	176.1	8.761	0.07316	0.2386	0.05591	5.222	4.309	8.089	4.671	22.52	8.646	0.102	7.677	0.37	green
ENSMUSG00000030737	ENSMUST00000032985; ENSMUST00000107086; ENSMUST00000107088; ENSMUST00000137914; ENSMUST00000145381; ENSMUST00000154295; ENSMUST00000207090; ENSMUST00000208225; ENSMUST00000208713	Slco2b1	protein_coding	protein_coding	solute carrier organic anion transporter family, member 2b1 [Source:MGI Symbol;Acc:MGI:1351872]	0.5299	GO:0055085; GO:0006810; GO:0006811; GO:0043252; GO:0015711; GO:0015721; GO:0001889; GO:0071718	GO:0005215; GO:0015347; GO:0008514; GO:0015125	GO:0016020; GO:0016021; GO:0005886; GO:0005887; GO:0009925; GO:0016324	1842	7.528e-12	2.102e-09	7	99657804	99711340	53537	-	TRUE	-3.651	3754	2821	3000	194.2	147.8	417.5	5222	3102	2182	4983	3594	3363	96.57	83.53	94.71	5.852	4.444	12.27	168	93.45	66.33	144.8	104.4	94.61	yellow
ENSMUSG00000029561	ENSMUST00000031542; ENSMUST00000124716; ENSMUST00000129707; ENSMUST00000137828; ENSMUST00000144064; ENSMUST00000146072; ENSMUST00000150361; ENSMUST00000201445; ENSMUST00000201919	Oasl2	protein_coding	protein_coding	2'-5' oligoadenylate synthetase-like 2 [Source:MGI Symbol;Acc:MGI:1344390]	0.4993	GO:0051607; GO:0006955; GO:0002376; GO:0045087; GO:0006164; GO:0009615	GO:0005524; GO:0016740; GO:0046872; GO:0003723; GO:0000166; GO:0003725; GO:0016779; GO:0001730	GO:0005575	1328	1.632e-11	4.379e-09	5	114896936	114912234	15299	+	TRUE	-1.765	11290	15210	12510	3645	3746	4043	9819	8909	12220	3876	4649	3455	403	624.6	547.7	152.4	156.2	164.8	438.1	372.3	515.6	156.2	187.3	134.8	orange
ENSMUSG00000004500	ENSMUST00000038701; ENSMUST00000124387; ENSMUST00000128293; ENSMUST00000210619	Zfp324	protein_coding	protein_coding	zinc finger protein 324 [Source:MGI Symbol;Acc:MGI:2444641]	0.5533	GO:0006355; GO:0008150	GO:0046872; GO:0003674; GO:0003676	GO:0005622; GO:0005575	3417	1.64e-11	4.379e-09	7	12965838	12974236	8399	+	TRUE	4.712	6.631	4.473	3.539	80.6	191.9	112.4	44.84	0.7878	0.8811	0.7793	6.442	5.476	0.09195	0.0714	0.06023	1.31	3.111	1.781	0.7777	0.01279	0.01444	0.01221	0.1009	0.08304	blue
ENSMUSG00000036061	ENSMUST00000064067	Smug1	protein_coding	protein_coding	single-strand selective monofunctional uracil DNA glycosylase [Source:MGI Symbol;Acc:MGI:1918976]	0.4983	GO:0006281; GO:0006974; GO:0006284	GO:0016787; GO:0003677; GO:0003697; GO:0000702; GO:0019104; GO:0000703; GO:0004844; GO:0017065	GO:0005634; GO:0005730; GO:0031981	3281	1.692e-11	4.422e-09	15	103153307	103158002	4696	-	TRUE	5.602	4.736	3.578	7.077	321.5	74.93	341	117.8	237.9	304	0	141.7	288	0.0684	0.05949	0.1255	5.44	1.265	5.625	2.128	4.024	5.189	0	2.311	4.549	green
ENSMUSG00000048163	ENSMUST00000100874; ENSMUST00000198891; ENSMUST00000199109; ENSMUST00000201194; ENSMUST00000201931; ENSMUST00000202555	Selplg	protein_coding	protein_coding	selectin, platelet (p-selectin) ligand [Source:MGI Symbol;Acc:MGI:106689]	0.5548		GO:0030246	GO:0016020; GO:0016021	1004	1.938e-11	4.961e-09	5	113818536	113832644	14109	-	TRUE	-1.48	22530	20320	24920	8036	8119	8039	22930	15800	17290	12540	7345	8721	1063	1104	1443	444.4	447.9	433.3	1353	873.2	964.6	668.4	391.4	450.1	red
ENSMUSG00000068101	ENSMUST00000089155; ENSMUST00000089157	Cenpm	protein_coding	protein_coding	centromere protein M [Source:MGI Symbol;Acc:MGI:1913820]	0.5598	GO:0008150	GO:0003674	GO:0005634; GO:0005829; GO:0005737; GO:0005694; GO:0000775; GO:0000776; GO:0000777	1155	2.366e-11	5.932e-09	15	82233779	82244747	10969	-	TRUE	6.084	0	1.789	2.359	92.51	76.98	101.4	392.2	104.8	222.9	111.4	0	71.19	0	0.0845	0.1188	4.447	3.691	4.75	20.12	5.034	10.81	5.164	0	3.194	green
ENSMUSG00000069874	ENSMUST00000058704; ENSMUST00000108836; ENSMUST00000209079	Irgm2	protein_coding	protein_coding	immunity-related GTPase family M member 2 [Source:MGI Symbol;Acc:MGI:1926262]	0.464	GO:0042742; GO:0001934; GO:0071222; GO:0000045; GO:0010508; GO:0010800; GO:0031648; GO:0033138; GO:0043254; GO:0045087; GO:0050821; GO:0050829; GO:0060335; GO:0061635; GO:0061739; GO:0061762; GO:0070431; GO:0071902; GO:0075044; GO:0098586; GO:1901098; GO:0035458; GO:0042832; GO:0034341	GO:0005525; GO:0003924; GO:0019901; GO:0043539; GO:0050700; GO:0051434	GO:0005794; GO:0016020; GO:0005829; GO:0005739; GO:0000139; GO:0005789; GO:0020003	3486	2.869e-11	6.985e-09	11	58199618	58222782	23165	+	TRUE	-1.993	2227	1711	1945	518.4	549.1	404.6	1325	1282	1804	935.2	998.4	784.1	30.27	26.78	32.45	8.256	8.724	6.281	22.52	20.41	28.98	14.36	15.32	11.66	red
ENSMUSG00000025762	ENSMUST00000026862; ENSMUST00000048490; ENSMUST00000065411; ENSMUST00000099121; ENSMUST00000191805; ENSMUST00000191872; ENSMUST00000191882; ENSMUST00000191998; ENSMUST00000192456; ENSMUST00000193795; ENSMUST00000194006; ENSMUST00000197092; ENSMUST00000197214; ENSMUST00000199797; ENSMUST00000200432	Larp1b	protein_coding	protein_coding	La ribonucleoprotein domain family, member 1B [Source:MGI Symbol;Acc:MGI:1914604]	0.4284	GO:0008150	GO:0003674; GO:0003723	GO:0005575; GO:0030529; GO:0019013	1364	2.9e-11	6.985e-09	3	40950354	41040234	89881	+	TRUE	3.351	7.578	9.84	12.97	86.1	104.7	115.2	124	1.576	37	3.897	74.08	125.9	0.2633	0.3935	0.5533	3.504	4.251	4.571	5.386	0.0641	1.519	0.1529	2.906	4.785	blue
ENSMUSG00000016552	ENSMUST00000016696; ENSMUST00000117725; ENSMUST00000129045; ENSMUST00000140096	Foxred2	protein_coding	protein_coding	FAD-dependent oxidoreductase domain containing 2 [Source:MGI Symbol;Acc:MGI:106315]	0.5446	GO:0055114; GO:0030433	GO:0016491; GO:0050660	GO:0005783; GO:0005788	3548	3.775e-11	8.918e-09	15	77940522	77956722	16201	-	TRUE	3.797	8.525	11.63	22.41	227.2	216.6	138.2	0	274.1	131.3	305.5	373.6	515.8	0.1139	0.1788	0.3674	3.554	3.381	2.109	0	4.288	2.072	4.608	5.634	7.533	blue
ENSMUSG00000076617	ENSMUST00000103426; ENSMUST00000177715	Ighm	protein_coding	IG_C_gene	immunoglobulin heavy constant mu [Source:MGI Symbol;Acc:MGI:96448]	0.519	GO:0002250; GO:0019731; GO:0045087; GO:0050829	GO:0003697; GO:0031210; GO:0034987; GO:0042834	GO:0016020; GO:0016021; GO:0005615; GO:0009986; GO:0070062; GO:0071756; GO:0071757; GO:0072562	1596	5.207e-11	1.207e-08	12	113418558	113422730	4173	-	TRUE	-2.445	5690	5260	4722	929.7	675.4	1264	5542	6245	5311	6863	5920	5528	168.9	179.8	172.1	32.34	23.44	42.85	205.8	217.1	186.4	230.1	198.4	179.5	yellow
ENSMUSG00000019558	ENSMUST00000033752; ENSMUST00000114464; ENSMUST00000114465; ENSMUST00000114467; ENSMUST00000146796; ENSMUST00000164449; ENSMUST00000166200; ENSMUST00000167828; ENSMUST00000168764; ENSMUST00000168831; ENSMUST00000170574; ENSMUST00000170614; ENSMUST00000171398	Slc6a8	protein_coding	protein_coding	solute carrier family 6 (neurotransmitter transporter, creatine), member 8 [Source:MGI Symbol;Acc:MGI:2147834]	0.5498	GO:0006810; GO:0006811; GO:0055085; GO:0006814; GO:0006836; GO:1902598; GO:0015871; GO:0015881; GO:1990403	GO:0005328; GO:0015293; GO:0005309; GO:0005308; GO:0015220	GO:0016020; GO:0016021; GO:0005887	1688	6.734e-11	1.522e-08	X	73673150	73682502	9353	+	TRUE	4.324	21.79	13.42	23.59	476.3	535.8	155.8	82.65	254.4	57.27	130.1	269.5	619.9	0.6116	0.4336	0.8128	15.66	17.58	4.994	2.901	8.365	1.9	4.127	8.541	19.03	blue
ENSMUSG00000021759	ENSMUST00000016144; ENSMUST00000070951	Plpp1	protein_coding	protein_coding	phospholipid phosphatase 1 [Source:MGI Symbol;Acc:MGI:108412]	0.5221	GO:0006629; GO:0007165; GO:0006470; GO:0006672; GO:0006651; GO:0006644; GO:0046839; GO:0006670	GO:0016787; GO:0008195; GO:0042577	GO:0016020; GO:0016021; GO:0005886; GO:0005887; GO:0070062	1435	6.814e-11	1.522e-08	13	112800792	112867894	67103	+	TRUE	-2.853	593.9	526	716	52.21	107.8	93.09	788.7	325.3	104.8	360.8	258.7	181.8	19.61	20	29.02	2.02	4.159	3.511	32.57	12.58	4.092	13.46	9.647	6.565	yellow
ENSMUSG00000030768	ENSMUST00000003035; ENSMUST00000171366; ENSMUST00000192915; ENSMUST00000194033; ENSMUST00000195372	Disp1	protein_coding	protein_coding	dispatched RND transporter family member 1 [Source:MGI Symbol;Acc:MGI:1916147]	0.5619	GO:0007275; GO:0007368; GO:0007389; GO:0007224; GO:0009953; GO:0009880; GO:0015833; GO:0007225; GO:0060539	GO:0015197	GO:0016020; GO:0016021	3296	7.849e-11	1.722e-08	1	183086266	183221522	135257	-	TRUE	4.873	2.842	11.63	5.898	169.4	122.1	307.8	32.53	5.514	60.79	28.06	86.96	248.6	0.04085	0.1925	0.1041	2.854	2.052	5.054	0.5849	0.09284	1.033	0.4556	1.412	3.908	blue
ENSMUSG00000005583	ENSMUST00000005722; ENSMUST00000163888; ENSMUST00000185052; ENSMUST00000195904; ENSMUST00000195984; ENSMUST00000196207; ENSMUST00000196493; ENSMUST00000196730; ENSMUST00000196832; ENSMUST00000197022; ENSMUST00000197145; ENSMUST00000197146; ENSMUST00000197681; ENSMUST00000197722; ENSMUST00000197938; ENSMUST00000198064; ENSMUST00000198069; ENSMUST00000198199; ENSMUST00000198217; ENSMUST00000198360;…	Mef2c	protein_coding	protein_coding	myocyte enhancer factor 2C [Source:MGI Symbol;Acc:MGI:99458]	0.4502	GO:0006355; GO:0006351; GO:0045944; GO:0006366; GO:0007275; GO:0001649; GO:0010628; GO:0045893; GO:0035914; GO:0030154; GO:0000122; GO:0006915; GO:0060021; GO:0000165; GO:0007507; GO:0007399; GO:0002062; GO:0045652; GO:0001782; GO:0001568; GO:0071277; GO:0001974; GO:0003139; GO:0007519; GO:0055007; GO:0048666; GO:0048704; GO:0007611; GO:0010629; GO:0003151; GO:0043524; GO:0045165; GO:0048643; GO:…	GO:0003677; GO:0046983; GO:0000977; GO:0005515; GO:0046982; GO:0003682; GO:0001077; GO:0043565; GO:0033613; GO:0000978; GO:0003700; GO:0035198; GO:0001046; GO:0000980; GO:0003680; GO:0071837; GO:0001205; GO:0042826; GO:0003705; GO:0000987; GO:0044212; GO:0000981; GO:0000983	GO:0005634; GO:0005654; GO:0043234; GO:0005737; GO:0043231; GO:0098794; GO:0016607; GO:0005829; GO:0016528	2207	9.11e-11	1.963e-08	13	83504034	83667080	163047	+	TRUE	-1.868	2707	3706	3011	955.3	759.5	857.1	4668	2922	3064	5044	3666	4416	58.13	91.6	79.36	24.03	19.06	21.02	125.3	73.46	77.76	122.3	88.88	103.7	yellow
ENSMUSG00000026222	ENSMUST00000054279; ENSMUST00000066427; ENSMUST00000129951; ENSMUST00000132641; ENSMUST00000134283; ENSMUST00000140758; ENSMUST00000141709; ENSMUST00000141998; ENSMUST00000145440; ENSMUST00000147552; ENSMUST00000150967; ENSMUST00000153574; ENSMUST00000155094	Sp100	protein_coding	protein_coding	nuclear antigen Sp100 [Source:MGI Symbol;Acc:MGI:109561]	0.4479	GO:1903507; GO:0006355; GO:0006351; GO:0000723; GO:0010596; GO:0045765; GO:0046826; GO:1902041; GO:1902044	GO:0003677; GO:0046872; GO:0003714; GO:0005515	GO:0005634; GO:0005737; GO:0016605; GO:0030870	1448	1.062e-10	2.249e-08	1	85649988	85709998	60011	+	TRUE	-1.642	7081	7462	6017	1953	2258	2351	4935	5944	6752	2402	2840	2142	231.7	281.1	241.7	74.87	86.37	87.87	202	227.8	261.2	88.78	104.9	76.66	orange
ENSMUSG00000037706	ENSMUST00000037941; ENSMUST00000128762; ENSMUST00000132303; ENSMUST00000141954; ENSMUST00000207448; ENSMUST00000208278	Cd81	protein_coding	protein_coding	CD81 antigen [Source:MGI Symbol;Acc:MGI:1096398]	0.5302	GO:0045944; GO:0030890; GO:0046718; GO:0000187; GO:0050731; GO:0008104; GO:0061462; GO:0008284; GO:0007166; GO:0031647; GO:0030307; GO:0031623; GO:0071404; GO:2000145; GO:0043128; GO:1904352	GO:0005515; GO:0023026; GO:0001618; GO:1990459	GO:0016020; GO:0016021; GO:0001772; GO:0005886; GO:0005925; GO:0070062; GO:0005887; GO:0016323; GO:0031982	981	1.275e-10	2.656e-08	7	143052739	143067934	15196	+	TRUE	-3.395	19990	13100	23340	941.6	2447	1947	28810	18540	15760	27680	13670	17950	965.3	728.4	1383	53.27	138.1	107.4	1740	1049	899.4	1510	745.6	948	yellow
ENSMUSG00000091144	ENSMUST00000166912	Phf11c	protein_coding	protein_coding	PHD finger protein 11C [Source:MGI Symbol;Acc:MGI:3648476]	0.4123	GO:0008150	GO:0046872; GO:0003674	GO:0005654; GO:0031965	3459	1.463e-10	2.996e-08	14	59380833	59395381	14549	-	TRUE	-6.465	392.2	182.5	90.82	5.496	1.026	0.9217	246.2	118.2	117.2	18.7	95.55	43.81	5.372	2.878	1.527	0.0882	0.01643	0.01442	4.218	1.896	1.897	0.2894	1.478	0.6562	orange
ENSMUSG00000043587	ENSMUST00000078478; ENSMUST00000112951; ENSMUST00000119141; ENSMUST00000120101; ENSMUST00000121077; ENSMUST00000124923; ENSMUST00000126411; ENSMUST00000135834; ENSMUST00000136987; ENSMUST00000137770; ENSMUST00000141127; ENSMUST00000154146; ENSMUST00000185561	Pxylp1	protein_coding	protein_coding	2-phosphoxylose phosphatase 1 [Source:MGI Symbol;Acc:MGI:2442444]	0.5303	GO:0016311; GO:0050650; GO:0006024; GO:0010909	GO:0016787; GO:0016791	GO:0016020; GO:0016021; GO:0000139; GO:0005794	1400	1.79e-10	3.605e-08	9	96823336	96892669	69334	-	TRUE	5.501	2.842	8.051	0	146.5	186.8	177	0.8793	51.2	221.1	2.338	147.1	6.571	0.09618	0.3137	0	5.811	7.39	6.84	0.03722	2.03	8.847	0.08938	5.621	0.2432	green
ENSMUSG00000091119	ENSMUST00000165386; ENSMUST00000226261; ENSMUST00000228405	Ccdc152	protein_coding	protein_coding	coiled-coil domain containing 152 [Source:MGI Symbol;Acc:MGI:3641617]	0.3586	GO:0008150	GO:0003674	GO:0005575	873	1.922e-10	3.809e-08	15	3280070	3303526	23457	-	TRUE	-1.373	8119	7917	7439	2912	2823	3296	7960	11650	8261	14200	19400	14940	440.7	494.7	495.6	185.2	179.1	204.3	540.3	740.5	530	870.8	1189	887	yellow
ENSMUSG00000028278	ENSMUST00000029946; ENSMUST00000084747; ENSMUST00000098190; ENSMUST00000136792	Rragd	protein_coding	protein_coding	Ras-related GTP binding D [Source:MGI Symbol;Acc:MGI:1098604]	0.463	GO:0071233; GO:1904263; GO:1990253	GO:0005525; GO:0003924; GO:0019003; GO:0046982; GO:0051020	GO:0005634; GO:0005654; GO:0005737; GO:0005764; GO:0005813	3702	2.017e-10	3.934e-08	4	32983037	33022180	39144	+	TRUE	5.818	5.683	1.789	1.18	72.36	257.6	163.1	31.65	2.363	74.01	234.6	235.1	621	0.07275	0.02636	0.01853	1.085	3.854	2.385	0.5067	0.03542	1.12	3.391	3.398	8.692	blue
ENSMUSG00000029591	ENSMUST00000031587; ENSMUST00000102584; ENSMUST00000112275; ENSMUST00000137402; ENSMUST00000143455; ENSMUST00000200479	Ung	protein_coding	protein_coding	uracil DNA glycosylase [Source:MGI Symbol;Acc:MGI:109352]	0.5477	GO:0006281; GO:0006974; GO:0016446; GO:0006284; GO:0016447; GO:0045830; GO:0043066; GO:0097510	GO:0016787; GO:0004844; GO:0003684; GO:0016799; GO:0043024	GO:0005634; GO:0005739	1726	2.087e-10	4.007e-08	5	114130386	114139323	8938	+	TRUE	5.309	6.631	8.946	0	169.4	235	227.6	207.5	404.1	481.1	0.7793	4.294	95.28	0.182	0.2827	0	5.45	7.542	7.138	7.124	12.99	15.61	0.02417	0.1331	2.86	green
ENSMUSG00000039217	ENSMUST00000059081; ENSMUST00000180021; ENSMUST00000213916; ENSMUST00000214117	Il18	protein_coding	protein_coding	interleukin 18 [Source:MGI Symbol;Acc:MGI:107936]	0.4222	GO:0010469; GO:0006954; GO:0006955; GO:0010744; GO:0042632; GO:0070328; GO:0045944; GO:0010628; GO:0032725; GO:0000165; GO:0014068; GO:0051897; GO:0030101; GO:0032729; GO:0042267; GO:0008283; GO:0001525; GO:0071407; GO:0045662; GO:0042531; GO:0030155; GO:0032148; GO:0042346; GO:0032609; GO:0048661; GO:0042104; GO:0031663; GO:0032740; GO:0032635; GO:0042119; GO:0035655; GO:0032819; GO:0035744; GO:…	GO:0005125	GO:0005615; GO:0005576; GO:0005622; GO:0070062	787	2.99e-10	5.651e-08	9	50554827	50581840	27014	+	TRUE	-2.535	2648	1677	1464	290.3	394.1	309.7	1169	934.3	788.5	392.8	316.7	487.4	159.4	116.2	108.2	20.48	27.73	21.29	87.96	65.86	56.1	26.7	21.52	32.08	orange
ENSMUSG00000074896	ENSMUST00000102825	Ifit3	protein_coding	protein_coding	interferon-induced protein with tetratricopeptide repeats 3 [Source:MGI Symbol;Acc:MGI:1101055]	0.4751	GO:0051607; GO:0002376; GO:0045087; GO:0035458; GO:0008285; GO:0043066; GO:0035457; GO:0009615; GO:0035634	GO:0005515; GO:0042802	GO:0005829; GO:0005737; GO:0005739	1745	3.411e-10	6.349e-08	19	34583531	34588731	5201	+	TRUE	-4.17	8380	8488	6106	132.8	626.1	510.6	9421	8193	11080	1651	3859	1422	227.6	265.3	203.5	4.225	19.87	15.84	319.9	260.5	355.5	50.63	118.3	42.21	orange
ENSMUSG00000013584	ENSMUST00000034723	Aldh1a2	protein_coding	protein_coding	aldehyde dehydrogenase family 1, subfamily A2 [Source:MGI Symbol;Acc:MGI:107928]	0.5057	GO:0055114; GO:0008152; GO:0010628; GO:0048738; GO:0009952; GO:0008285; GO:0001568; GO:0021915; GO:0042573; GO:0003007; GO:0043010; GO:0060324; GO:0071300; GO:0030900; GO:0008284; GO:0030324; GO:0014032; GO:0043065; GO:0031016; GO:0034097; GO:0042904; GO:0031076; GO:0030182; GO:0035115; GO:0048566; GO:0009954; GO:0030326; GO:0042572; GO:0030902; GO:0048384; GO:0035799; GO:0007507; GO:0001936; GO:…	GO:0016491; GO:0001758; GO:0004028; GO:0004029; GO:0016918	GO:0005737; GO:0005829; GO:0048471	2264	3.979e-10	7.296e-08	9	71215789	71296243	80455	+	TRUE	5.89	1.894	4.473	3.539	269.3	49.27	268.2	109.9	75.62	108.4	3.897	71.93	0	0.03965	0.1078	0.09091	6.603	1.205	6.411	2.877	1.854	2.681	0.09212	1.7	0	green
ENSMUSG00000067879	ENSMUST00000088666	3110035E14Rik	protein_coding	protein_coding	RIKEN cDNA 3110035E14 gene [Source:MGI Symbol;Acc:MGI:1924232]	0.442	GO:0008150	GO:0003674	GO:0005575	3256	5.736e-10	1.036e-07	1	9601199	9627143	25945	+	TRUE	-8.441	52.1	60.83	70.77	0	0	0	26.38	24.42	14.1	81.83	36.5	3.286	0.7582	1.019	1.264	0	0	0	0.4801	0.4162	0.2425	1.345	0.5998	0.05229	yellow
ENSMUSG00000001348	ENSMUST00000069330; ENSMUST00000115315; ENSMUST00000165735; ENSMUST00000213815; ENSMUST00000216684; ENSMUST00000217643	Acp5	protein_coding	protein_coding	acid phosphatase 5, tartrate resistant [Source:MGI Symbol;Acc:MGI:87883]	0.5458	GO:0050830; GO:0032496; GO:0016311; GO:0034097; GO:0060349; GO:0050728; GO:0032695; GO:0032720; GO:0045019; GO:0045453; GO:0032691; GO:0032929	GO:0046872; GO:0016787; GO:0003993; GO:0008198; GO:0008199	GO:0005764; GO:0070062	1224	6.424e-10	1.144e-07	9	22126727	22135711	8985	-	TRUE	3.062	1186	2303	995.5	9367	13450	14490	2471	4347	3578	3883	5666	5320	45.91	102.6	47.31	424.9	608.5	640.8	119.6	197.1	163.7	169.8	247.7	225.2	blue
ENSMUSG00000004631	ENSMUST00000004750; ENSMUST00000090686; ENSMUST00000101677; ENSMUST00000115577; ENSMUST00000115579; ENSMUST00000123907; ENSMUST00000126151; ENSMUST00000128109; ENSMUST00000133306; ENSMUST00000139029; ENSMUST00000153284; ENSMUST00000203556; ENSMUST00000204897	Sgce	protein_coding	protein_coding	sarcoglycan, epsilon [Source:MGI Symbol;Acc:MGI:1329042]	0.4532	GO:0003012; GO:0061024	GO:0005515	GO:0016020; GO:0016021; GO:0016012; GO:0005794; GO:0005886; GO:0005737; GO:0005856; GO:0042995; GO:0005887; GO:0016010; GO:0030425; GO:0042383; GO:0032590	1908	6.759e-10	1.186e-07	6	4674350	4747207	72858	-	TRUE	-5.09	724.6	405.2	332.6	25.65	14.37	2.765	699	234.8	296	240.8	185.7	225.6	18	11.59	10.14	0.7462	0.4171	0.07842	21.71	6.827	8.69	6.755	5.208	6.127	yellow
ENSMUSG00000048480	ENSMUST00000053389; ENSMUST00000190313	Cxcr1	protein_coding	protein_coding	chemokine (C-X-C motif) receptor 1 [Source:MGI Symbol;Acc:MGI:2448715]	0.4932	GO:0007186; GO:0007165; GO:0006935; GO:0070098; GO:0007166; GO:0031623; GO:0038112	GO:0004871; GO:0004930; GO:0016494; GO:0004918; GO:0019959	GO:0016020; GO:0016021; GO:0005886	1288	8.32e-10	1.44e-07	1	74191785	74194631	2847	-	TRUE	-7.98	1108	212.9	90.82	3.664	0	1.843	0.8793	0	0	0.7793	0	14.24	40.77	9.017	4.101	0.1579	0	0.07745	0.04045	0	0	0.03238	0	0.5728	red
ENSMUSG00000022199	ENSMUST00000050772; ENSMUST00000226456; ENSMUST00000226467; ENSMUST00000226690; ENSMUST00000226718; ENSMUST00000227600; ENSMUST00000227880; ENSMUST00000228119; ENSMUST00000228249; ENSMUST00000228495; ENSMUST00000228588	Slc22a17	protein_coding	protein_coding	solute carrier family 22 (organic cation transporter), member 17 [Source:MGI Symbol;Acc:MGI:1926225]	0.6057	GO:0055085; GO:0006810; GO:0006811; GO:0007165; GO:0015711; GO:0055072; GO:0015891	GO:0005215; GO:0022857; GO:0005515; GO:0004888; GO:0008514	GO:0016020; GO:0016021; GO:0005886; GO:0005887; GO:0005773; GO:0005774; GO:0031301	2184	1.188e-09	2.027e-07	14	54906304	54913132	6829	-	TRUE	-6.633	316.4	254.1	442.3	9.159	0	0.9217	349.9	258.4	400.9	281.3	92.33	419.5	6.864	6.345	11.78	0.2328	0	0.02284	9.495	6.565	10.28	6.894	2.262	9.952	yellow
ENSMUSG00000052749	ENSMUST00000106831; ENSMUST00000145982; ENSMUST00000155961; ENSMUST00000164410; ENSMUST00000171830; ENSMUST00000209729	Trim30b	protein_coding	protein_coding	tripartite motif-containing 30B [Source:MGI Symbol;Acc:MGI:4821256]	0.4091	GO:0008150; GO:0006914; GO:0016567; GO:0045087; GO:0051607	GO:0008270; GO:0046872; GO:0003674; GO:0004842	GO:0005622; GO:0005575	2828	1.487e-09	2.502e-07	7	104355382	104369884	14503	-	TRUE	-2.836	3026	4784	2129	471.7	356.2	559.4	490.6	252.9	806.2	268.1	533.6	2.19	50.71	92.28	43.79	9.26	6.975	10.71	10.28	4.962	15.97	5.074	10.09	0.04013	cyan
ENSMUSG00000024795	ENSMUST00000087341; ENSMUST00000223776; ENSMUST00000223907; ENSMUST00000223937; ENSMUST00000224381; ENSMUST00000224603; ENSMUST00000224728; ENSMUST00000225151; ENSMUST00000225408; ENSMUST00000225625	Kif20b	protein_coding	protein_coding	kinesin family member 20B [Source:MGI Symbol;Acc:MGI:2444576]	0.3741	GO:0007018; GO:0007088; GO:0007049; GO:0051301; GO:0048812; GO:0001843; GO:0090316; GO:0008284; GO:0032467; GO:0070201; GO:2000114; GO:2001224; GO:0035372; GO:2001222; GO:1903438	GO:0005524; GO:0003777; GO:0005515; GO:0000166; GO:0042803; GO:0008017; GO:0008574; GO:0016887; GO:0050699; GO:0003774	GO:0005634; GO:0005654; GO:0005829; GO:0005737; GO:0005856; GO:0030426; GO:0042995; GO:0005874; GO:0005730; GO:0070938; GO:0005813; GO:0005815; GO:0048471; GO:0000922; GO:0005819; GO:0030496; GO:0030424; GO:0097431; GO:0015630; GO:0005871; GO:1990023; GO:0051233	1989	1.547e-09	2.568e-07	19	34922361	34975745	53385	+	TRUE	5.364	2.842	4.473	0	85.18	151.9	76.5	763.2	379.7	199.1	11.69	91.26	21.9	0.0677	0.1227	0	2.378	4.23	2.081	22.74	10.59	5.607	0.3146	2.455	0.5706	green
ENSMUSG00000078921	ENSMUST00000046745; ENSMUST00000128411	Tgtp2	protein_coding	protein_coding	T cell specific GTPase 2 [Source:MGI Symbol;Acc:MGI:3710083]	0.4528	GO:0002376; GO:0045087; GO:0035458; GO:0009615; GO:0006952; GO:0006955; GO:0034341; GO:0035455	GO:0016787; GO:0000166; GO:0005525; GO:0003924	GO:0005794; GO:0016020; GO:0005737; GO:0005783; GO:0005622; GO:0005789	1590	3.461e-09	5.67e-07	11	49057194	49064206	7013	-	TRUE	-3.159	1678	1447	817.4	82.43	172.4	184.3	1383	1177	1571	715.4	636.6	386.6	50	49.63	29.9	2.878	6.006	6.274	51.55	41.07	55.33	24.08	21.42	12.6	orange
ENSMUSG00000028238	ENSMUST00000029900; ENSMUST00000128605	Atp6v0d2	protein_coding	protein_coding	ATPase, H+ transporting, lysosomal V0 subunit D2 [Source:MGI Symbol;Acc:MGI:1924415]	0.4083	GO:0006810; GO:0006811; GO:0015992; GO:0015991; GO:0007035; GO:0007034	GO:0015078; GO:0046961; GO:0008553	GO:0016020; GO:0070062; GO:0033179; GO:0016324; GO:0016471; GO:0005769; GO:0005765; GO:0005768	1456	3.839e-09	6.206e-07	4	19876841	19922605	45765	-	TRUE	7.469	0	5.368	0	228.1	174.5	586.2	0	360.8	3.524	3658	7684	10650	0	0.2011	0	8.696	6.637	21.79	0	13.75	0.1356	134.5	282.3	379.1	blue
ENSMUSG00000030107	ENSMUST00000032198; ENSMUST00000203250; ENSMUST00000204710; ENSMUST00000204926	Usp18	protein_coding	protein_coding	ubiquitin specific peptidase 18 [Source:MGI Symbol;Acc:MGI:1344364]	0.4806	GO:0006508; GO:0006511; GO:0016579; GO:0050727; GO:0035634	GO:0016787; GO:0008233; GO:0008234; GO:0036459; GO:0005515; GO:0019785	GO:0005634; GO:0005829	885	4.054e-09	6.468e-07	6	121245906	121270917	25012	+	TRUE	-2.443	9681	7225	5505	1085	1231	1789	4287	6323	8419	836.2	2574	745.8	518.3	445.3	361.8	68.09	77.01	109.4	287.1	396.5	532.8	50.57	155.6	43.67	orange
ENSMUSG00000031758	ENSMUST00000109102	Cdyl2	protein_coding	protein_coding	chromodomain protein, Y chromosome-like 2 [Source:MGI Symbol;Acc:MGI:1923046]	0.555	GO:0008150; GO:0008152	GO:0003824; GO:0035064	GO:0005634	2411	4.664e-09	7.346e-07	8	116574400	116732991	158592	-	TRUE	4.658	1.894	8.946	8.257	149.3	84.16	245.2	153	308.8	41.41	80.27	264.1	30.66	0.03723	0.2024	0.1992	3.438	1.933	5.503	3.76	7.107	0.9619	1.782	5.861	0.659	green
ENSMUSG00000043263	ENSMUST00000056071; ENSMUST00000193727	Ifi209	protein_coding	protein_coding	interferon activated gene 209 [Source:MGI Symbol;Acc:MGI:2138243]	0.4028	GO:0000122; GO:0035458	GO:0003723; GO:0042802; GO:0000978; GO:0008134; GO:0001078; GO:0001047; GO:0003690	GO:0005634; GO:0005829; GO:0016020; GO:0005730	2516	5.685e-09	8.84e-07	1	173630917	173647928	17012	+	TRUE	-2.25	12160	8567	9879	2442	1452	2521	5884	4652	5942	1947	2419	1482	229	185.7	228.4	53.88	31.97	54.22	138.6	102.6	132.3	41.41	51.43	30.52	orange
ENSMUSG00000098794	ENSMUST00000143119	Gm28038	protein_coding	protein_coding	predicted gene, 28038 [Source:MGI Symbol;Acc:MGI:5547774]	0.5	GO:0006606; GO:0006405	GO:0017056	GO:0044611	378	5.826e-09	8.947e-07	2	30281043	30301078	20036	+	TRUE	-3.488	297.4	115.4	134.5	14.65	16.42	17.51	174.1	127.6	91.63	125.5	134.2	146.8	37.29	16.65	20.69	2.152	2.406	2.507	27.29	18.73	13.58	17.77	18.99	20.12	yellow
ENSMUSG00000024565	ENSMUST00000057950	Sall3	protein_coding	protein_coding	sal-like 3 (Drosophila) [Source:MGI Symbol;Acc:MGI:109295]	0.5372	GO:0006355; GO:0006351; GO:0006366; GO:0035136; GO:0021891; GO:0045879; GO:0035137	GO:0046872; GO:0003677; GO:0003676; GO:0003700; GO:0043565; GO:0044212	GO:0005634	6886	6.527e-09	9.87e-07	18	80966376	80986578	20203	-	TRUE	-5.884	186.6	102	648.7	7.327	1.026	7.373	391.3	26.78	124.2	235.4	49.39	130.3	1.284	0.8079	5.48	0.05907	0.008255	0.05795	3.367	0.2158	1.01	1.829	0.3837	0.9807	yellow
ENSMUSG00000104348	ENSMUST00000192147	Gm37691	protein_coding	TEC	predicted gene, 37691 [Source:MGI Symbol;Acc:MGI:5610919]	0.4578				2573	6.588e-09	9.87e-07	1	193281271	193283843	2573	+	TRUE	6.843	0.9472	3.578	0	46.71	267.9	226.7	0	0	0	0	1.074	24.09	0.01744	0.07586	0	1.008	5.766	4.769	0	0	0	0	0.02232	0.4852	blue
ENSMUSG00000000204	ENSMUST00000000208; ENSMUST00000167596; ENSMUST00000215472	Slfn4	protein_coding	protein_coding	schlafen 4 [Source:MGI Symbol;Acc:MGI:1329010]	0.4235	GO:0008150	GO:0005524; GO:0003674	GO:0005575	3164	8.16e-09	1.208e-06	11	83175186	83190216	15031	+	TRUE	-2.101	22600	22160	16050	3478	5562	5070	1393	2241	2546	325.8	3.221	3.286	338.4	382	295	61.02	97.36	86.72	26.08	39.31	45.07	5.51	0.05446	0.05381	cyan
ENSMUSG00000022548	ENSMUST00000023207; ENSMUST00000115230; ENSMUST00000130560; ENSMUST00000145837; ENSMUST00000155682; ENSMUST00000156456	Apod	protein_coding	protein_coding	apolipoprotein D [Source:MGI Symbol;Acc:MGI:88056]	0.5038	GO:0006810; GO:0006629; GO:0042308; GO:0006006; GO:0006869; GO:0007420; GO:0051895; GO:0042493; GO:0007568; GO:0000302; GO:0010642; GO:0048662; GO:1900016; GO:0014012; GO:0042246; GO:0048678; GO:0060588; GO:0071638; GO:2000098; GO:2000405	GO:0008289; GO:0036094; GO:0015485	GO:0005615; GO:0048471; GO:0005576; GO:0070062; GO:0005622; GO:0005783; GO:0030425; GO:0043025; GO:0022626	879	9.212e-09	1.347e-06	16	31296192	31314808	18617	-	TRUE	-6.829	273.7	124.3	133.3	4.58	0	0	28.14	47.27	105.7	6.234	10.74	0	14.75	7.71	8.812	0.289	0	0	1.895	2.981	6.731	0.3793	0.6529	0	orange
ENSMUSG00000030559	ENSMUST00000107256; ENSMUST00000208478	Rab38	protein_coding	protein_coding	RAB38, member RAS oncogene family [Source:MGI Symbol;Acc:MGI:1919683]	0.4864	GO:0006810; GO:0015031; GO:0016192; GO:0072657; GO:0007005; GO:0035646; GO:0090383; GO:0006996; GO:0060155; GO:1903232	GO:0000166; GO:0003924; GO:0005525; GO:0035650; GO:0030742; GO:0005515; GO:0035651; GO:0036461	GO:0016020; GO:0005886; GO:0031410; GO:0005794; GO:0005739; GO:0005802; GO:0031982; GO:0005769; GO:0005764; GO:0045335; GO:0042470; GO:0030670; GO:0033162; GO:0044233; GO:0005737; GO:0005783; GO:0005829	1078	1.039e-08	1.502e-06	7	88430273	88491572	61300	+	TRUE	5.904	0.9472	1.789	0	51.29	56.45	67.28	402.7	66.17	0	96.63	0	1.095	0.04164	0.09053	0	2.641	2.9	3.378	22.14	3.406	0	4.798	0	0.05264	green
ENSMUSG00000055546	ENSMUST00000068877	Timd4	protein_coding	protein_coding	T cell immunoglobulin and mucin domain containing 4 [Source:MGI Symbol;Acc:MGI:2445125]	0.4441		GO:0001786	GO:0016020; GO:0016021	2173	1.279e-08	1.827e-06	11	46810800	46844332	33533	+	TRUE	-6.924	126	285.4	44.82	0.9159	0	2.765	480.1	91.38	17.62	15.59	15.03	54.76	2.747	7.164	1.2	0.0234	0	0.06886	13.09	2.334	0.4542	0.3839	0.3701	1.306	orange
ENSMUSG00000024654	ENSMUST00000049948; ENSMUST00000150353	Asrgl1	protein_coding	protein_coding	asparaginase like 1 [Source:MGI Symbol;Acc:MGI:1913764]	0.5089	GO:0006508; GO:0033345	GO:0016787; GO:0008233; GO:0004067; GO:0008798	GO:0005634; GO:0005737	2258	1.381e-08	1.95e-06	19	9109868	9135636	25769	-	TRUE	4.936	3.789	8.946	5.898	50.38	261.7	257.1	452.8	802.7	253.7	246.3	53.68	315.4	0.07951	0.2161	0.1519	1.239	6.42	6.163	11.88	19.73	6.294	5.837	1.272	7.238	green
ENSMUSG00000027611	ENSMUST00000029140; ENSMUST00000132608; ENSMUST00000143493; ENSMUST00000155095	Procr	protein_coding	protein_coding	protein C receptor, endothelial [Source:MGI Symbol;Acc:MGI:104596]	0.5441	GO:0007596; GO:0007599; GO:0050819	GO:0004872; GO:0008022	GO:0016020; GO:0016021; GO:0009986; GO:0005925; GO:0070062; GO:0005813	1072	1.398e-08	1.952e-06	2	155751117	155755471	4355	+	TRUE	6.805	0	2.684	1.18	217.1	180.6	38.71	74.74	0	90.75	24.16	128.8	177.4	0	0.1366	0.064	11.24	9.333	1.954	4.131	0	4.741	1.206	6.43	8.576	blue
ENSMUSG00000074165	ENSMUST00000045720; ENSMUST00000098508; ENSMUST00000100275; ENSMUST00000131180; ENSMUST00000140964; ENSMUST00000154942; ENSMUST00000170770	Zfp788	protein_coding	protein_coding	zinc finger protein 788 [Source:MGI Symbol;Acc:MGI:1914857]	0.4224	GO:0006355; GO:0008150	GO:0046872; GO:0003674; GO:0003676	GO:0005622; GO:0005575	2153	1.679e-08	2.317e-06	7	41633203	41651530	18328	+	TRUE	7.374	0	2.684	0	74.19	100.6	298.6	246.2	152	7.048	223.7	94.48	182.9	0	0.06799	0	1.913	2.587	7.506	6.776	3.919	0.1834	5.56	2.348	4.402	blue
ENSMUSG00000021703	ENSMUST00000049488; ENSMUST00000224250; ENSMUST00000224458	Serinc5	protein_coding	protein_coding	serine incorporator 5 [Source:MGI Symbol;Acc:MGI:2444223]	0.4882	GO:0042552; GO:0051607; GO:0006629; GO:0002376; GO:0045087; GO:0006665; GO:0008654; GO:0006658; GO:0015825; GO:0009597; GO:1904219; GO:1904222	GO:0015194	GO:0016020; GO:0016021; GO:0005886; GO:0005794; GO:0070062; GO:0043209	2589	1.921e-08	2.622e-06	13	92611091	92711947	100857	+	TRUE	-3.193	596.8	551.1	449.4	37.55	99.56	36.87	70.34	77.99	64.32	352.2	173.9	179.6	10.92	11.61	10.1	0.8053	2.13	0.7706	1.61	1.672	1.391	7.282	3.594	3.595	red
ENSMUSG00000001313	ENSMUST00000001347; ENSMUST00000134980; ENSMUST00000153185	Rnd2	protein_coding	protein_coding	Rho family GTPase 2 [Source:MGI Symbol;Acc:MGI:1338755]	0.5838	GO:0007264; GO:0048672	GO:0005515; GO:0000166; GO:0003924; GO:0005525; GO:0047485	GO:0016020; GO:0005622; GO:0031410; GO:0005769; GO:0002080	1268	2.441e-08	3.295e-06	11	101464999	101471853	6855	+	TRUE	3.431	3.789	6.262	4.718	49.46	56.45	53.46	3.517	14.18	4.405	56.11	164.3	71.19	0.1416	0.2694	0.2164	2.165	2.466	2.281	0.1644	0.6205	0.1946	2.368	6.931	2.909	blue
ENSMUSG00000067212	ENSMUST00000102678; ENSMUST00000174161; ENSMUST00000174471; ENSMUST00000174839	H2-T23	protein_coding	protein_coding	histocompatibility 2, T region locus 23 [Source:MGI Symbol;Acc:MGI:95957]	0.5556	GO:0002376; GO:0019731; GO:0050830; GO:0048839; GO:0032760; GO:0002474; GO:0032753; GO:0042270; GO:0002250; GO:0001916; GO:0051024; GO:0002476; GO:0002489; GO:0002715; GO:0002717; GO:0032736; GO:0032759; GO:0036037; GO:2000566	GO:0042605; GO:0046703; GO:0005102; GO:0042608; GO:0030881; GO:0042288	GO:0016020; GO:0016021; GO:0009986; GO:0070062; GO:0005886; GO:0042612; GO:0030670; GO:0071556; GO:0032398	1710	2.646e-08	3.533e-06	17	36029773	36032855	3083	-	TRUE	-1.102	9538	10460	9723	4739	4637	4415	7986	11050	12090	7846	8822	9449	264.3	333.7	330.7	153.9	150.2	139.7	276.7	358.5	395.9	245.6	276	286.3	red
ENSMUSG00000029322	ENSMUST00000031264; ENSMUST00000097437; ENSMUST00000112910; ENSMUST00000144595	Plac8	protein_coding	protein_coding	placenta-specific 8 [Source:MGI Symbol;Acc:MGI:2445289]	0.4649	GO:0045944; GO:0009409; GO:0042742; GO:0043066; GO:0008284; GO:0050873; GO:0040015	GO:0005515; GO:0003682	GO:0005634	769	3.487e-08	4.606e-06	5	100553725	100572245	18521	-	TRUE	-1.77	21790	17640	20310	6012	4441	7005	6303	5315	6959	1353	1292	537.7	1342	1250	1534	433.6	319.5	492.5	485.2	383.1	506.3	94.06	89.76	36.2	cyan
ENSMUSG00000083282	ENSMUST00000119694	Ctsf	protein_coding	protein_coding	cathepsin F [Source:MGI Symbol;Acc:MGI:1861434]	0.5646	GO:0006508; GO:0051603	GO:0016787; GO:0008233; GO:0008234; GO:0004197	GO:0005615; GO:0070062; GO:1903561; GO:0005764	1975	3.604e-08	4.71e-06	19	4855129	4860912	5784	+	TRUE	-4.264	1266	1006	745.5	63.2	82.11	11.06	1562	523.1	944.5	1649	762.3	1036	30.39	27.8	21.95	1.776	2.303	0.3031	46.88	14.7	26.78	44.69	20.65	27.18	yellow
ENSMUSG00000099041	ENSMUST00000139454	Gm28035	protein_coding	protein_coding	predicted gene, 28035 [Source:MGI Symbol;Acc:MGI:5547771]	0.5647	GO:0006810; GO:0006811; GO:0007165; GO:0030154; GO:0006970; GO:0044070; GO:0098656; GO:0006884; GO:0006820; GO:0002329	GO:0042802; GO:0005225; GO:0005253	GO:0016020; GO:0016021; GO:0005886; GO:0009986; GO:0005737; GO:0034702	4238	3.907e-08	5.053e-06	2	30240567	30282148	41582	+	TRUE	-3.028	1610	566.3	1005	112.7	170.4	105.1	1273	582.1	862.6	985	798.8	871.8	18.01	7.289	13.79	1.476	2.227	1.342	17.8	7.623	11.4	12.44	10.08	10.66	yellow
ENSMUSG00000024041	ENSMUST00000019192; ENSMUST00000226183; ENSMUST00000227620; ENSMUST00000228089; ENSMUST00000228305; ENSMUST00000228716	Cryaa	protein_coding	protein_coding	crystallin, alpha A [Source:MGI Symbol;Acc:MGI:88515]	0.5612	GO:0007015; GO:0001934; GO:0010629; GO:0006915; GO:0043010; GO:0043066; GO:0007017; GO:0002088; GO:0001666; GO:0007005; GO:0030307; GO:0042542; GO:0043154; GO:0002089; GO:0048596; GO:0070309; GO:0060561; GO:0007021; GO:0006457; GO:0010288; GO:0042493; GO:0051260; GO:0051384; GO:0070141	GO:0046872; GO:0005515; GO:0042802; GO:0005212; GO:0051082	GO:0005634; GO:0005654; GO:0005829; GO:0005737; GO:0070062	903	4.391e-08	5.619e-06	17	31677933	31681724	3792	+	TRUE	-3.371	165.8	294.3	193.4	35.72	13.34	13.82	3208	11.82	149.8	367.8	394	274.9	8.694	17.77	12.45	2.195	0.8179	0.8281	210.4	0.7257	9.284	21.79	23.33	15.77	yellow
ENSMUSG00000037683	ENSMUST00000049255; ENSMUST00000114640	Armc3	protein_coding	protein_coding	armadillo repeat containing 3 [Source:MGI Symbol;Acc:MGI:1918132]	0.4812	GO:0008150	GO:0003674	GO:0005737; GO:0070062; GO:0005634	2800	4.801e-08	6.08e-06	2	19199302	19310241	110940	+	TRUE	-5.749	249.1	69.78	43.64	2.748	3.079	0.9217	57.15	1.576	56.39	2.338	1.074	40.52	4.216	1.359	0.9066	0.05448	0.06091	0.01781	1.21	0.03122	1.128	0.04469	0.02051	0.7499	red
ENSMUSG00000030785	ENSMUST00000033049	Cox6a2	protein_coding	protein_coding	cytochrome c oxidase subunit VIa polypeptide 2 [Source:MGI Symbol;Acc:MGI:104649]	0.5279	GO:0050790; GO:1902600; GO:0006123; GO:0009060	GO:0004129; GO:0030234	GO:0016020; GO:0005739; GO:0005743; GO:0005751	680	5.691e-08	7.081e-06	7	128205435	128206387	953	-	TRUE	-7.805	102.3	34.89	93.18	0.9159	0	0	59.79	117.4	0	97.41	13.96	70.09	7.129	2.799	7.97	0.07478	0	0	5.21	9.578	0	7.667	1.098	5.341	yellow
ENSMUSG00000032558	ENSMUST00000035167; ENSMUST00000191919; ENSMUST00000192485; ENSMUST00000193439; ENSMUST00000193642; ENSMUST00000194183; ENSMUST00000194774; ENSMUST00000216593	Nphp3	protein_coding	protein_coding	nephronophthisis 3 (adolescent) [Source:MGI Symbol;Acc:MGI:1921275]	0.5033	GO:0016055; GO:0007163; GO:0006629; GO:0001822; GO:0045494; GO:0060271; GO:0007368; GO:0090090; GO:0030198; GO:0030324; GO:1905515; GO:0048496; GO:0060993; GO:0001947; GO:0030814; GO:0071910; GO:0003283; GO:0072189; GO:0035469; GO:0060027; GO:0071908; GO:0071909; GO:2000095	GO:0003674	GO:0042995; GO:0005929; GO:0097546; GO:0097543	2654	5.706e-08	7.081e-06	9	104002544	104043818	41275	+	TRUE	4.422	6.631	2.684	2.359	83.35	44.13	124.4	134.5	46.48	1.762	54.55	377.9	32.86	0.1184	0.05516	0.0517	1.743	0.921	2.537	3.004	0.9718	0.03718	1.1	7.618	0.6415	blue
ENSMUSG00000054203	ENSMUST00000059226; ENSMUST00000192166	Ifi205	protein_coding	protein_coding	interferon activated gene 205 [Source:MGI Symbol;Acc:MGI:101847]	0.3758	GO:0006355; GO:0006351; GO:0000122; GO:0035458	GO:0003723; GO:0042802; GO:0000978; GO:0008134; GO:0001078; GO:0001047; GO:0003690	GO:0005634; GO:0005829; GO:0016020; GO:0005730	2444	6.541e-08	7.975e-06	1	174011998	174031810	19813	-	TRUE	-2.898	4533	2274	3055	559.6	521.4	235.9	1138	1000	2975	0.7793	547.5	0	87.9	50.75	72.7	12.71	11.82	5.225	27.59	22.72	68.18	0.01707	11.99	0	orange
ENSMUSG00000034855	ENSMUST00000038816; ENSMUST00000118006; ENSMUST00000138169; ENSMUST00000201176	Cxcl10	protein_coding	protein_coding	chemokine (C-X-C motif) ligand 10 [Source:MGI Symbol;Acc:MGI:1352450]	0.4978	GO:0010469; GO:0006955; GO:0007186; GO:0006952; GO:0071222; GO:0006935; GO:2000406; GO:0006954; GO:0051607; GO:0042127; GO:0032496; GO:0045662; GO:0070098; GO:0051281; GO:0002690; GO:0090026; GO:0030816; GO:0043950; GO:0042118; GO:0010818; GO:0010819; GO:1901509; GO:1901740; GO:0060326	GO:0008201; GO:0005125; GO:0008009; GO:0048248	GO:0005623; GO:0005615; GO:0009897; GO:0005576	1255	6.557e-08	7.975e-06	5	92346638	92348889	2252	-	TRUE	-5.32	10790	3070	7218	418.6	56.45	51.61	1497	1133	7109	1.559	3095	236.6	407.3	133.4	334.5	18.52	2.491	2.226	70.7	50.09	317.3	0.06647	131.9	9.767	orange
ENSMUSG00000096727	ENSMUST00000114230; ENSMUST00000171321; ENSMUST00000173831; ENSMUST00000174576; ENSMUST00000178857; ENSMUST00000179593	Psmb9	protein_coding	protein_coding	proteasome (prosome, macropain) subunit, beta type 9 (large multifunctional peptidase 2) [Source:MGI Symbol;Acc:MGI:1346526]	0.54	GO:0006508; GO:0002376; GO:0051603; GO:2000116	GO:0004175; GO:0004298; GO:0016787; GO:0008233	GO:0005839; GO:0005634; GO:0005737; GO:0000502; GO:0005829; GO:0070062	1108	6.703e-08	8.073e-06	17	34181988	34187764	5777	-	TRUE	-1.282	4560	3767	3680	1705	1615	1597	4238	5699	5598	3008	3363	2094	195	185.5	193.2	85.45	80.7	78.01	226.7	285.4	283	145.3	162.4	97.93	red
ENSMUSG00000079484	ENSMUST00000085290; ENSMUST00000091132; ENSMUST00000113643; ENSMUST00000113645; ENSMUST00000127689; ENSMUST00000129512; ENSMUST00000133877; ENSMUST00000138254; ENSMUST00000139719; ENSMUST00000147204; ENSMUST00000150695; ENSMUST00000154647; ENSMUST00000154988	Phyhd1	protein_coding	protein_coding	phytanoyl-CoA dioxygenase domain containing 1 [Source:MGI Symbol;Acc:MGI:3612860]	0.5388	GO:0008150; GO:0055114	GO:0046872; GO:0003674; GO:0016491; GO:0051213	GO:0005575	1009	6.943e-08	8.281e-06	2	30266203	30282149	15947	+	TRUE	-2.977	1647	556.4	1014	112.7	172.4	121.7	1255	595.5	812.3	992.1	822.4	879.4	77.36	30.08	58.47	6.199	9.465	6.525	73.69	32.75	45.09	52.62	43.61	45.16	yellow
ENSMUSG00000068697	ENSMUST00000090469; ENSMUST00000224436; ENSMUST00000224472; ENSMUST00000225231	Myoz1	protein_coding	protein_coding	myozenin 1 [Source:MGI Symbol;Acc:MGI:1929471]	0.514	GO:0030239	GO:0005515; GO:0051373; GO:0003779; GO:0031433	GO:0005634; GO:0042995; GO:0015629; GO:0031143; GO:0030018	661	7.696e-08	9.091e-06	14	20649107	20656540	7434	-	TRUE	4.655	3.789	3.578	1.18	97.09	88.27	34.1	0	50.42	0.8811	0	0	3.286	0.2713	0.2949	0.1037	8.144	7.387	2.789	0	4.227	0.07456	0	0	0.2572	blue
ENSMUSG00000022070	ENSMUST00000022656; ENSMUST00000226823; ENSMUST00000227128; ENSMUST00000227744; ENSMUST00000228082	Bora	protein_coding	protein_coding	bora, aurora kinase A activator [Source:MGI Symbol;Acc:MGI:1924994]	0.475	GO:0007049; GO:0051301; GO:0060236; GO:0007088; GO:0032880	GO:0019901	GO:0072687	1843	8.616e-08	1.008e-05	14	99046222	99074540	28319	+	TRUE	4.177	10.42	2.684	9.436	65.95	196	140.1	352.6	409.6	426.4	180	124.5	77.76	0.2679	0.07943	0.2978	1.986	5.891	4.114	11.34	12.33	12.96	5.228	3.615	2.186	green
ENSMUSG00000075269	ENSMUST00000099990	Bex6	protein_coding	protein_coding	brain expressed family member 6 [Source:MGI Symbol;Acc:MGI:3588247]	0.4463	GO:0008150	GO:0003674	GO:0005737; GO:0005634	764	8.738e-08	1.013e-05	16	32186186	32186949	764	+	TRUE	7.553	0.9472	0	0	89.76	35.92	75.58	55.39	2.363	62.56	2.338	2.147	6.571	0.05875	0	0	6.522	2.604	5.353	4.296	0.1717	4.586	0.1638	0.1504	0.4457	green
ENSMUSG00000029090	ENSMUST00000030971; ENSMUST00000196177; ENSMUST00000196229; ENSMUST00000196915; ENSMUST00000198818; ENSMUST00000198868; ENSMUST00000199132	Adgra3	protein_coding	protein_coding	adhesion G protein-coupled receptor A3 [Source:MGI Symbol;Acc:MGI:1917943]	0.5299	GO:0007186; GO:0007165; GO:0007166	GO:0004871; GO:0004930; GO:0004888	GO:0016020; GO:0016021; GO:0009897	1391	9.625e-08	1.105e-05	5	49959956	50059006	99051	-	TRUE	-7.349	523.8	9.84	239.4	1.832	1.026	1.843	85.29	1.576	1.762	3.897	57.97	156.6	17.84	0.3859	10.01	0.07311	0.04087	0.07172	3.633	0.06285	0.07095	0.1499	2.23	5.834	orange
ENSMUSG00000064373	ENSMUST00000082424; ENSMUST00000159158; ENSMUST00000159216; ENSMUST00000159247; ENSMUST00000160311; ENSMUST00000160787; ENSMUST00000160930	Selenop	protein_coding	protein_coding	selenoprotein P [Source:MGI Symbol;Acc:MGI:894288]	0.4529	GO:0019953; GO:0009791; GO:0007420; GO:0007626; GO:0040007; GO:0001887	GO:0005515; GO:0008430	GO:0005615; GO:0005576; GO:0070062	993	1.009e-07	1.148e-05	15	3268547	3280508	11962	+	TRUE	-1.261	30180	27530	25790	11330	10510	12870	28490	40260	30230	46390	68200	48810	1439	1511	1510	632.7	586	701.1	1699	2248	1704	2499	3672	2545	yellow
ENSMUSG00000020377	ENSMUST00000101265; ENSMUST00000102772; ENSMUST00000125555; ENSMUST00000221081; ENSMUST00000221391; ENSMUST00000221525; ENSMUST00000222076	Ltc4s	protein_coding	protein_coding	leukotriene C4 synthase [Source:MGI Symbol;Acc:MGI:107498]	0.6057	GO:0043085; GO:0006691; GO:0098869; GO:0019370	GO:0008047; GO:0042802; GO:0004464; GO:0016829; GO:0004364; GO:0004602; GO:0008289	GO:0016020; GO:0016021; GO:0005634; GO:0005783; GO:0005789; GO:0005635; GO:0005640	607	1.069e-07	1.205e-05	11	50236461	50238616	2156	-	TRUE	-2.409	1289	2121	1249	333.4	193	348.4	2772	1144	1139	2864	1980	2178	100.5	190.4	119.6	30.46	17.59	31.03	270.4	104.5	105	252.3	174.3	185.8	yellow
ENSMUSG00000035692	ENSMUST00000085425	Isg15	protein_coding	protein_coding	ISG15 ubiquitin-like modifier [Source:MGI Symbol;Acc:MGI:1855694]	0.5278	GO:0042742; GO:0051607; GO:0031397; GO:0034340; GO:0045071; GO:0019941; GO:0032020; GO:0030501; GO:0045648; GO:0032649	GO:0005515; GO:0031386	GO:0005737; GO:0005576	756	1.088e-07	1.208e-05	4	156199424	156200818	1395	-	TRUE	-2.122	2894	2897	2838	415.8	710.3	847	2613	2381	3003	566.6	1045	608.9	181.4	209	218.3	30.54	52.03	60.63	204.8	174.8	222.4	40.11	73.93	41.74	orange
ENSMUSG00000027439	ENSMUST00000028928; ENSMUST00000131292; ENSMUST00000151362	Gzf1	protein_coding	protein_coding	GDNF-inducible zinc finger protein 1 [Source:MGI Symbol;Acc:MGI:1921783]	0.5092	GO:0006355; GO:0006351; GO:0000122; GO:0045892; GO:0001658	GO:0046872; GO:0003677; GO:0003676; GO:0000978; GO:0043565; GO:0001078; GO:0000980; GO:0001206	GO:0005634; GO:0005737; GO:0005730	1889	1.091e-07	1.208e-05	2	148681023	148692949	11927	+	TRUE	4.235	41.68	7.157	30.67	755.6	244.3	490.3	202.2	236.3	0	810.5	278.1	303.4	1.046	0.2067	0.9443	22.21	7.162	14.05	6.344	6.942	0	22.96	7.875	8.322	blue
ENSMUSG00000034220	ENSMUST00000045970; ENSMUST00000190215; ENSMUST00000190586; ENSMUST00000190677; ENSMUST00000191373	Gpc1	protein_coding	protein_coding	glypican 1 [Source:MGI Symbol;Acc:MGI:1194891]	0.5767	GO:0030200; GO:0040037; GO:0014037; GO:0032288; GO:2001016	GO:0005507; GO:0043395; GO:0017134; GO:0043236	GO:0016020; GO:0005886; GO:0005654; GO:0005829; GO:0005578; GO:0005576; GO:0005615; GO:0070062; GO:0031012; GO:0005768; GO:0031225; GO:0045121; GO:0005796	1359	1.196e-07	1.312e-05	1	92831645	92860779	29135	+	TRUE	4.782	5.683	8.051	2.359	280.3	115	52.53	58.03	60.66	88.11	204.2	4.294	155.5	0.1982	0.3232	0.101	11.45	4.685	2.092	2.53	2.477	3.631	8.041	0.1691	5.93	green
ENSMUSG00000020250	ENSMUST00000020484; ENSMUST00000218082; ENSMUST00000218694; ENSMUST00000218724; ENSMUST00000219368; ENSMUST00000219442; ENSMUST00000219911; ENSMUST00000219962	Txnrd1	protein_coding	protein_coding	thioredoxin reductase 1 [Source:MGI Symbol;Acc:MGI:1354175]	0.5153	GO:0055114; GO:0022900; GO:0098869; GO:0045454; GO:0008283; GO:0007369; GO:0001707; GO:0000305	GO:0009055; GO:0016491; GO:0050660; GO:0016668; GO:0004791	GO:0005634; GO:0005654; GO:0005829; GO:0005737; GO:0070062; GO:0005739; GO:0001650	2273	1.48e-07	1.609e-05	10	82833951	82897712	63762	+	TRUE	2.571	330.6	762.2	665.3	2535	3740	4128	1565	1286	522.5	860.4	1908	957.2	6.892	18.29	17.02	61.92	91.13	98.29	40.8	31.39	12.87	20.26	44.9	21.82	blue
ENSMUSG00000103285	ENSMUST00000192167	Gm37274	protein_coding	TEC	predicted gene, 37274 [Source:MGI Symbol;Acc:MGI:5610502]	0.4405				1682	1.52e-07	1.638e-05	2	156084610	156086291	1682	-	TRUE	4.72	3.789	2.684	4.718	61.37	184.7	44.24	92.32	0.7878	37	567.3	281.3	18.62	0.1067	0.08703	0.1631	2.025	6.083	1.423	3.253	0.02599	1.232	18.05	8.947	0.5736	blue
ENSMUSG00000021640	ENSMUST00000022142; ENSMUST00000221727; ENSMUST00000221943; ENSMUST00000222155	Naip1	protein_coding	protein_coding	NLR family, apoptosis inhibitory protein 1 [Source:MGI Symbol;Acc:MGI:1298223]	0.4648	GO:0016567; GO:0043066; GO:0010466; GO:0006915; GO:1990001; GO:0043154; GO:0071391; GO:0090263	GO:0046872; GO:0000166; GO:0005524; GO:0004842; GO:0004869; GO:0030414; GO:0043027	GO:0005737; GO:0005634; GO:0016323	4350	1.547e-07	1.652e-05	13	100407764	100452869	45106	-	TRUE	5.187	1.894	6.262	3.539	186.8	30.79	210.1	33.41	76.41	0	1.559	4.294	3.286	0.02064	0.07852	0.04731	2.385	0.392	2.614	0.4552	0.9748	0	0.01918	0.05282	0.03914	blue
ENSMUSG00000076621	ENSMUST00000103430	Ighj1	protein_coding	IG_J_gene	immunoglobulin heavy joining 1 [Source:MGI Symbol;Acc:MGI:4439802]	0.6038				53	1.946e-07	2.05e-05	12	113429781	113429833	53	-	TRUE	-6.466	34.1	66.2	69.59	0	1.026	0.9217	29.02	16.54	29.07	55.33	11.81	70.09	30.49	68.13	76.37	0	1.073	0.9411	32.44	17.32	30.72	55.88	11.92	68.53	yellow
ENSMUSG00000029553	ENSMUST00000031533; ENSMUST00000200984; ENSMUST00000201104; ENSMUST00000201406; ENSMUST00000202997	Tfec	protein_coding	protein_coding	transcription factor EC [Source:MGI Symbol;Acc:MGI:1333760]	0.4042	GO:0006355; GO:0006366; GO:0006351; GO:0034605; GO:0045944	GO:0003677; GO:0046983; GO:0000978; GO:0001077	GO:0005634; GO:0005654	1617	1.952e-07	2.05e-05	6	16833373	16898441	65069	-	TRUE	2.415	204.6	256.7	107.3	938.8	1162	923.5	94.96	219.8	149.8	255.6	543.2	369.1	5.996	8.661	3.861	32.23	39.8	30.91	3.48	7.542	5.188	8.461	17.97	11.83	blue
ENSMUSG00000015947	ENSMUST00000029748; ENSMUST00000200420	Fcgr1	protein_coding	protein_coding	Fc receptor, IgG, high affinity I [Source:MGI Symbol;Acc:MGI:95498]	0.5222	GO:0002376; GO:0045087; GO:0050776; GO:0050766; GO:0042742; GO:0038094; GO:0006898; GO:0007166; GO:0009617; GO:0001798; GO:0042590; GO:0001805; GO:0006911; GO:0006910; GO:0001788; GO:0019884	GO:0019864; GO:0019770	GO:0016020; GO:0016021; GO:0009897; GO:0005886	1594	2.025e-07	2.091e-05	3	96282909	96293969	11061	-	TRUE	-1.335	27560	25750	21060	9181	9604	10570	13530	14010	15250	5717	7308	5964	819.3	881.1	768.4	319.8	333.7	358.8	503.2	487.7	535.9	192	245.3	193.9	red
ENSMUSG00000106933	ENSMUST00000202733	Gm43621	protein_coding	TEC	predicted gene 43621 [Source:MGI Symbol;Acc:MGI:5663758]	0.4599				2022	2.025e-07	2.091e-05	2	36248709	36250730	2022	-	TRUE	-1.254	668.7	769.3	754.9	328.8	297.7	289.4	785.2	702.7	654.6	602.4	517.5	415.1	15.67	20.75	21.71	9.028	8.153	7.746	23.01	19.28	18.13	15.95	13.69	10.64	red
ENSMUSG00000068206	ENSMUST00000018295; ENSMUST00000053926; ENSMUST00000113954; ENSMUST00000163571; ENSMUST00000165609; ENSMUST00000166155; ENSMUST00000166417; ENSMUST00000168513; ENSMUST00000169548; ENSMUST00000171365; ENSMUST00000171581; ENSMUST00000172162	Pick1	protein_coding	protein_coding	protein interacting with C kinase 1 [Source:MGI Symbol;Acc:MGI:894645]	0.5283	GO:0007205; GO:0015844	GO:0019904; GO:0030246; GO:0008022; GO:0019899	GO:0005737; GO:0005739; GO:0005829; GO:0005886; GO:0016235; GO:0042734	1767	2.054e-07	2.103e-05	15	79229173	79256674	27502	+	TRUE	4.041	3.789	8.051	1.18	86.1	80.06	53.46	356.1	106.3	125.1	628.9	125.6	157.7	0.1016	0.2485	0.03883	2.705	2.509	1.637	11.94	3.34	3.965	19.05	3.803	4.625	green
ENSMUSG00000074336	ENSMUST00000003071; ENSMUST00000209130	Apoc4	protein_coding	protein_coding	apolipoprotein C-IV [Source:MGI Symbol;Acc:MGI:87878]	0.5297	GO:0006810; GO:0006869; GO:0070328; GO:0010890	GO:0005319	GO:0005576; GO:0034361; GO:0034364	1317	2.384e-07	2.421e-05	7	19678083	19681479	3397	-	TRUE	3.797	1.894	4.473	3.539	36.64	47.21	53.46	100.2	175.7	147.1	120.8	254.4	291.3	0.06816	0.1853	0.1563	1.544	1.985	2.197	4.51	7.402	6.257	4.909	10.34	11.46	green
ENSMUSG00000045094	ENSMUST00000171629	Arhgef37	protein_coding	protein_coding	Rho guanine nucleotide exchange factor (GEF) 37 [Source:MGI Symbol;Acc:MGI:3045339]	0.5523	GO:0065009; GO:0035023	GO:0005089	GO:0005737	3234	2.548e-07	2.566e-05	18	61493794	61536536	42743	-	TRUE	6.605	2.842	0	0	159.4	79.03	46.08	75.62	30.72	2.643	0.7793	0	0	0.04164	0	0	2.736	1.353	0.7712	1.386	0.5272	0.04577	0.0129	0	0	green
ENSMUSG00000020614	ENSMUST00000020938; ENSMUST00000144972; ENSMUST00000146408; ENSMUST00000155559	Fam20a	protein_coding	protein_coding	family with sequence similarity 20, member A [Source:MGI Symbol;Acc:MGI:2388266]	0.5507	GO:0001934; GO:0055074; GO:0031214; GO:0071902; GO:0070166; GO:0044691	GO:0043539	GO:0005615; GO:0005794; GO:0005576; GO:0070062; GO:0005783; GO:0005623	1812	2.642e-07	2.639e-05	11	109669749	109722279	52531	-	TRUE	4.528	5.683	11.63	2.359	284.9	86.22	88.48	161.8	158.3	0	3.897	2.147	0	0.1486	0.3501	0.07572	8.727	2.635	2.643	5.291	4.849	0	0.1151	0.0634	0	green
ENSMUSG00000004609	ENSMUST00000004728; ENSMUST00000039861; ENSMUST00000205503; ENSMUST00000205687; ENSMUST00000206371; ENSMUST00000206977	Cd33	protein_coding	protein_coding	CD33 antigen [Source:MGI Symbol;Acc:MGI:99440]	0.494	GO:0007155	GO:0030246	GO:0016020; GO:0016021; GO:0009897; GO:0005886	2199	2.669e-07	2.644e-05	7	43524216	43544428	20213	-	TRUE	-1.146	7979	7765	8090	3954	3193	3587	3807	5523	3189	5779	6111	6249	172	192.6	214	99.82	80.42	88.28	102.6	139.4	81.21	140.7	148.7	147.3	red
ENSMUSG00000037731	ENSMUST00000045154	Themis2	protein_coding	protein_coding	thymocyte selection associated family member 2 [Source:MGI Symbol;Acc:MGI:2446213]	0.5417	GO:0002376; GO:0006954; GO:0050852	GO:0005515	GO:0005634; GO:0005737	3079	2.8e-07	2.752e-05	4	132781843	132796387	14545	-	TRUE	-1.235	5035	4529	5215	1843	2175	2236	5378	5687	4498	3938	3004	2807	77.5	80.24	98.51	33.23	39.12	39.3	103.5	102.5	81.81	68.45	52.2	47.24	red
ENSMUSG00000074811	ENSMUST00000099393	Hps6	protein_coding	protein_coding	HPS6, biogenesis of lysosomal organelles complex 2 subunit 3 [Source:MGI Symbol;Acc:MGI:2181763]	0.5976	GO:0043473; GO:0072657; GO:0007596; GO:0032418; GO:0006996; GO:0030318	GO:0005515; GO:0030742; GO:0017137	GO:0016020; GO:0005737; GO:0005765; GO:0005783; GO:0005768; GO:0005829; GO:0005764; GO:0031090; GO:0043231; GO:0031901; GO:0031084	2696	2.831e-07	2.76e-05	19	46003478	46006173	2696	+	TRUE	4.996	10.42	5.368	3.539	79.69	450.6	85.71	412.4	156.8	504.8	175.3	237.3	317.6	0.1831	0.1086	0.07634	1.641	9.256	1.721	9.064	3.227	10.49	3.481	4.708	6.104	green
ENSMUSG00000046879	ENSMUST00000049519; ENSMUST00000097271; ENSMUST00000147151	Irgm1	protein_coding	protein_coding	immunity-related GTPase family M member 1 [Source:MGI Symbol;Acc:MGI:107567]	0.4581	GO:0006914; GO:0002376; GO:0045087; GO:0006952; GO:0060335; GO:0035458; GO:0000045; GO:1901098; GO:0075044	GO:0016787; GO:0000166; GO:0005525; GO:0003924	GO:0016020; GO:0000139; GO:0005794; GO:0005886; GO:0031410; GO:0042995; GO:0005768; GO:0005783; GO:0005764; GO:0005765; GO:0031902; GO:0005776; GO:0000421; GO:0005770; GO:0005789; GO:0001891; GO:0030670; GO:0044754	2724	2.882e-07	2.788e-05	11	48861968	48871683	9716	-	TRUE	-1.734	6529	5682	5382	1973	1267	2032	6325	5102	7187	3242	3400	1950	113.6	113.8	114.9	40.21	25.75	40.37	137.6	103.9	147.8	63.7	66.78	37.1	red
ENSMUSG00000038168	ENSMUST00000039990; ENSMUST00000159161; ENSMUST00000160067; ENSMUST00000161878	P3h2	protein_coding	protein_coding	prolyl 3-hydroxylase 2 [Source:MGI Symbol;Acc:MGI:2146663]	0.5066	GO:0055114; GO:0008285; GO:0032963; GO:0019511	GO:0046872; GO:0005506; GO:0016491; GO:0016705; GO:0051213; GO:0031418; GO:0019797	GO:0005794; GO:0005783; GO:0016529; GO:0005604	1152	3.447e-07	3.308e-05	16	25959288	26105784	146497	-	TRUE	-8.499	39.78	290.7	41.28	0	0	0.9217	218.1	3.151	19.38	281.3	42.94	99.66	1.636	13.77	2.084	0	0	0.0433	11.22	0.1518	0.9423	13.07	1.994	4.483	yellow
ENSMUSG00000029790	ENSMUST00000031810; ENSMUST00000115130; ENSMUST00000115131; ENSMUST00000132763; ENSMUST00000133373; ENSMUST00000140211; ENSMUST00000140252; ENSMUST00000146951; ENSMUST00000153107; ENSMUST00000169422	Cep41	protein_coding	protein_coding	centrosomal protein 41 [Source:MGI Symbol;Acc:MGI:1891414]	0.4582	GO:0006810; GO:0015031; GO:0030030; GO:0060271; GO:0018095	GO:0003674	GO:0005737; GO:0005856; GO:0042995; GO:0016020; GO:0005813; GO:0005815; GO:0005929; GO:0036064; GO:0005814	1468	4.513e-07	4.297e-05	6	30653457	30693749	40293	-	TRUE	4.202	9.472	3.578	11.8	88.85	280.2	81.11	100.2	167	88.11	21.04	27.91	60.23	0.3058	0.133	0.4673	3.36	10.57	2.99	4.046	6.313	3.361	0.7672	1.017	2.126	green
ENSMUSG00000091736	ENSMUST00000065806	Yy2	protein_coding	protein_coding	Yy2 transcription factor [Source:MGI Symbol;Acc:MGI:3837947]	0.3903	GO:0006355; GO:0006351; GO:0045944; GO:0006357	GO:0046872; GO:0003677; GO:0003676; GO:0043565; GO:0000987	GO:0005634	2867	4.803e-07	4.524e-05	X	157566119	157568985	2867	-	TRUE	6.22	0.9472	1.789	1.18	145.6	14.37	133.6	87.05	163.1	14.98	2.338	283.4	1.095	0.01566	0.03404	0.02393	2.82	0.2776	2.523	1.799	3.156	0.2926	0.04365	5.289	0.01979	green
ENSMUSG00000036896	ENSMUST00000046332; ENSMUST00000153104	C1qc	protein_coding	protein_coding	complement component 1, q subcomponent, C chain [Source:MGI Symbol;Acc:MGI:88225]	0.5656	GO:0002376; GO:0045087; GO:0030853; GO:0045650; GO:0006958		GO:0005615; GO:0005576; GO:0070062; GO:0072562; GO:0005581	1074	4.824e-07	4.524e-05	4	136889804	136893065	3262	-	TRUE	-1.388	49040	48160	45120	14640	20480	19020	92150	83550	76620	94450	74460	72520	2164	2446	2443	756.7	1056	958.4	5084	4317	3996	4707	3709	3499	yellow
ENSMUSG00000024399	ENSMUST00000025262; ENSMUST00000173510; ENSMUST00000173600	Ltb	protein_coding	protein_coding	lymphotoxin B [Source:MGI Symbol;Acc:MGI:104796]	0.6213	GO:0010469; GO:0006955; GO:0043588; GO:0048535; GO:0010467; GO:0045084	GO:0005125; GO:0005164	GO:0016020; GO:0016021; GO:0005886; GO:0005615	1161	4.897e-07	4.544e-05	17	35194439	35196320	1882	+	TRUE	-1.739	1260	970.6	1059	420.4	292.5	269.1	84.41	190.6	335.7	299.3	345.7	167.6	51.42	45.6	53.06	20.1	13.95	12.54	4.308	9.112	16.19	13.8	15.93	7.479	red
ENSMUSG00000051022	ENSMUST00000053116; ENSMUST00000117944; ENSMUST00000137142; ENSMUST00000152057	Hs3st1	protein_coding	protein_coding	heparan sulfate (glucosamine) 3-O-sulfotransferase 1 [Source:MGI Symbol;Acc:MGI:1201606]	0.542		GO:0016740; GO:0008146; GO:0008467	GO:0005794; GO:0005796	1211	4.92e-07	4.544e-05	5	39613935	39755475	141541	-	TRUE	-8.602	98.51	12.52	94.36	0	0	0	109	166.2	0	102.1	32.21	119.4	3.855	0.5641	4.532	0	0	0	5.335	7.616	0	4.512	1.423	5.108	yellow
ENSMUSG00000052456	ENSMUST00000064314; ENSMUST00000209834; ENSMUST00000211221; ENSMUST00000211702	Asna1	protein_coding	protein_coding	arsA arsenite transporter, ATP-binding, homolog 1 (bacterial) [Source:MGI Symbol;Acc:MGI:1928379]	0.5586	GO:0006810	GO:0005524; GO:0046872; GO:0016787; GO:0000166; GO:0016887	GO:0005634; GO:0005737; GO:0070062; GO:0005730; GO:0005783	789	5.094e-07	4.67e-05	8	85017931	85025281	7351	-	TRUE	1.644	229.2	281.8	175.7	727.2	739	673.7	379	514.4	389.4	325	321	663.7	13.76	19.47	12.95	51.14	51.84	46.18	28.44	36.16	27.63	22.03	21.75	43.56	blue
ENSMUSG00000094796	ENSMUST00000081558; ENSMUST00000225029	BC147527	protein_coding	protein_coding	cDNA sequence BC147527 [Source:MGI Symbol;Acc:MGI:4840510]	0.4866				1050	5.2e-07	4.7e-05	13	120300392	120308779	8388	+	TRUE	-2.602	3436	1915	1529	273.9	516.3	337.3	1293	2403	2518	724	749.4	393.2	155	99.5	84.68	14.48	27.23	17.39	72.94	127	134.3	36.9	38.18	19.4	orange
ENSMUSG00000031444	ENSMUST00000033821; ENSMUST00000063820; ENSMUST00000123768; ENSMUST00000128418; ENSMUST00000152034	F10	protein_coding	protein_coding	coagulation factor X [Source:MGI Symbol;Acc:MGI:103107]	0.5374	GO:0006508; GO:0007596; GO:0051897; GO:0007599	GO:0016787; GO:0005509; GO:0008233; GO:0004252; GO:0008236; GO:0005543	GO:0005576	1572	5.203e-07	4.7e-05	8	13037308	13056676	19369	+	TRUE	1.58	3918	3145	3628	12640	8214	11010	438.8	513.6	436.1	501.1	324.2	250.8	118.1	109.1	134.2	446.3	289.4	379.1	16.54	18.13	15.54	17.06	11.03	8.267	cyan
ENSMUSG00000034675	ENSMUST00000021950; ENSMUST00000109921; ENSMUST00000109923; ENSMUST00000124480; ENSMUST00000127867; ENSMUST00000135705; ENSMUST00000139275; ENSMUST00000139516; ENSMUST00000175813	Dbn1	protein_coding	protein_coding	drebrin 1 [Source:MGI Symbol;Acc:MGI:1931838]	0.591	GO:0007275; GO:0007015; GO:0030154; GO:0007399; GO:0032507; GO:0010643; GO:0010644; GO:0048699; GO:0061351	GO:0005515; GO:0003779; GO:0045296; GO:0005522	GO:0005622; GO:0005737; GO:0030054; GO:0005886; GO:0030426; GO:0042995; GO:0016020; GO:0005911; GO:0015629; GO:0005938; GO:0005921	1529	5.521e-07	4.951e-05	13	55473429	55488111	14683	-	TRUE	6.035	1.894	1.789	1.18	38.47	33.87	248.8	93.2	59.87	46.7	48.32	67.64	50.38	0.05871	0.06383	0.04487	1.397	1.227	8.808	3.612	2.173	1.71	1.691	2.367	1.707	green
ENSMUSG00000031539	ENSMUST00000163739; ENSMUST00000210148; ENSMUST00000210476; ENSMUST00000210656	Ap3m2	protein_coding	protein_coding	adaptor-related protein complex 3, mu 2 subunit [Source:MGI Symbol;Acc:MGI:1929214]	0.5185	GO:0006810; GO:0015031; GO:0006886; GO:0016192; GO:0008089; GO:0048490		GO:0016020; GO:0005794; GO:0030659; GO:0031410; GO:0030131; GO:1904115	2370	5.799e-07	5.146e-05	8	22787354	22805622	18269	-	TRUE	-3.643	467.9	354.3	595.7	53.12	9.237	50.69	497.7	159.1	468.7	351.5	383.3	719.5	9.356	8.153	14.62	1.244	0.2159	1.158	12.44	3.726	11.08	7.937	8.652	15.73	yellow
ENSMUSG00000020641	ENSMUST00000020970; ENSMUST00000137792; ENSMUST00000142732	Rsad2	protein_coding	protein_coding	radical S-adenosyl methionine domain containing 2 [Source:MGI Symbol;Acc:MGI:1929628]	0.4574	GO:0051607; GO:0002376; GO:0045087; GO:0009615; GO:0045071; GO:0050709; GO:0034157; GO:0034165; GO:2000553; GO:0035710; GO:0043367	GO:0046872; GO:0051536; GO:0003824; GO:0051539; GO:0005515; GO:0003674; GO:0043621	GO:0016020; GO:0005789; GO:0005783; GO:0005739; GO:0001650; GO:0005743; GO:0005811; GO:0005741	2800	5.832e-07	5.146e-05	12	26442746	26456452	13707	-	TRUE	-3.123	8897	3682	8843	551.4	547.1	1351	3954	3426	7752	1109	2143	662.6	150.6	71.73	183.7	10.93	10.82	26.11	83.68	67.9	155.1	21.2	40.95	12.26	orange
ENSMUSG00000017499	ENSMUST00000092706; ENSMUST00000093937; ENSMUST00000133779; ENSMUST00000135862	Cdc6	protein_coding	protein_coding	cell division cycle 6 [Source:MGI Symbol;Acc:MGI:1345150]	0.48	GO:0051301; GO:0006260; GO:0007049; GO:0006270; GO:0032467; GO:0000278; GO:0051984; GO:0030071; GO:0045737; GO:0048146; GO:1904117; GO:1904385	GO:0000166; GO:0005524; GO:0003682; GO:0019900	GO:0005634; GO:0005654; GO:0005794; GO:0005829; GO:0005737; GO:0000922; GO:0005819; GO:0051233	3167	5.864e-07	5.146e-05	11	98907801	98923940	16140	+	TRUE	4.41	7.578	1.789	1.18	49.46	101.6	75.58	127.5	343.5	317.2	13.25	25.77	5.476	0.1134	0.03082	0.02166	0.867	1.777	1.291	2.386	6.018	5.609	0.2239	0.4353	0.08959	green
ENSMUSG00000039236	ENSMUST00000038142; ENSMUST00000118867; ENSMUST00000120331; ENSMUST00000121645; ENSMUST00000133042; ENSMUST00000205981	Isg20	protein_coding	protein_coding	interferon-stimulated protein [Source:MGI Symbol;Acc:MGI:1928895]	0.5682	GO:0051607; GO:0002376; GO:0045087; GO:0090503; GO:0006364; GO:0009615; GO:0006401; GO:0045071; GO:0000738	GO:0046872; GO:0016787; GO:0003676; GO:0003723; GO:0004518; GO:0004527; GO:0030620; GO:0000175; GO:0030619; GO:0008310; GO:0034511; GO:0008859	GO:0005634; GO:0005737; GO:0005730; GO:0016605; GO:0015030	891	5.92e-07	5.158e-05	7	78913424	78920396	6973	+	TRUE	-2.921	6998	2706	2515	709.8	460.8	436.9	1305	1520	2082	355.4	930.8	240.9	372.1	165.6	164.1	44.22	28.64	26.53	86.76	94.62	130.8	21.34	55.88	14.01	orange
ENSMUSG00000042275	ENSMUST00000109226	Pelo	protein_coding	protein_coding	pelota mRNA surveillance and ribosome rescue factor [Source:MGI Symbol;Acc:MGI:2145154]	0.5788	GO:0090305; GO:0007049; GO:0051301; GO:0007492; GO:0051276; GO:0019827; GO:0008283; GO:0006412; GO:0030513; GO:0060231; GO:0032790; GO:0070481; GO:0070651; GO:0070966; GO:0071025	GO:0046872; GO:0016787; GO:0004518; GO:0004519; GO:0005515; GO:0043022	GO:0005634; GO:0005737	1600	6.255e-07	5.402e-05	13	115088355	115090186	1832	-	TRUE	4.009	4.736	2.684	5.898	52.21	117	41.47	81.77	53.57	2.643	2.338	45.09	20.81	0.1403	0.0915	0.2144	1.811	4.05	1.403	3.028	1.858	0.09252	0.07821	1.508	0.6739	blue
ENSMUSG00000032641	ENSMUST00000046255; ENSMUST00000066107; ENSMUST00000111932; ENSMUST00000116515; ENSMUST00000149375; ENSMUST00000152140; ENSMUST00000156379; ENSMUST00000165392; ENSMUST00000203409; ENSMUST00000203762; ENSMUST00000204880; ENSMUST00000204908; ENSMUST00000215088	Gpr19	protein_coding	protein_coding	G protein-coupled receptor 19 [Source:MGI Symbol;Acc:MGI:892973]	0.5306	GO:0007186; GO:0007165; GO:0007268; GO:0007631; GO:0007218	GO:0004871; GO:0004930	GO:0016020; GO:0016021; GO:0005886	1079	6.288e-07	5.402e-05	6	134869093	134898578	29486	-	TRUE	4.669	7.578	3.578	1.18	195.1	67.74	55.3	112.5	185.9	80.18	24.16	144.9	10.95	0.3328	0.1809	0.06358	10.04	3.477	2.774	6.181	9.561	4.162	1.198	7.186	0.5259	green
ENSMUSG00000024527	ENSMUST00000025408	Afg3l2	protein_coding	protein_coding	AFG3-like AAA ATPase 2 [Source:MGI Symbol;Acc:MGI:1916847]	0.5241	GO:0006508; GO:0060013; GO:0007528; GO:0040014; GO:0042407; GO:0007409; GO:0007005; GO:0016540; GO:0008053; GO:0021675; GO:0034982; GO:0042552; GO:0048747; GO:0016485; GO:0036444; GO:0051560	GO:0005524; GO:0008270; GO:0046872; GO:0016787; GO:0008233; GO:0000166; GO:0008237; GO:0004222; GO:0005515	GO:0016020; GO:0016021; GO:0005739; GO:0005743; GO:0005745	3085	6.397e-07	5.458e-05	18	67404767	67449166	44400	-	TRUE	1.615	563.6	622.6	421.1	1890	1597	1421	692.9	488.4	662.6	459	725.8	663.7	8.657	11.01	7.939	34	28.67	24.93	13.31	8.785	12.03	7.964	12.59	11.15	blue
ENSMUSG00000049734	ENSMUST00000061973; ENSMUST00000112053	Trex1	protein_coding	protein_coding	three prime repair exonuclease 1 [Source:MGI Symbol;Acc:MGI:1328317]	0.5814	GO:0090305; GO:0035458; GO:0006259	GO:0046872; GO:0016787; GO:0003676; GO:0042803; GO:0004518; GO:0004527; GO:0003697; GO:0005515; GO:0003690; GO:0008408; GO:0032405; GO:0008296; GO:0008853; GO:0032407; GO:0032558	GO:0016020; GO:0005634; GO:0005737; GO:0005783; GO:0005789; GO:0005829	1069	6.964e-07	5.9e-05	9	109057933	109059734	1802	-	TRUE	-1.696	17260	12310	10570	3763	3921	4658	11540	12400	12740	7048	7260	5085	764.9	628.2	575.2	195.4	203.1	235.8	639.7	643.5	667.2	352.9	363.3	246.5	red
ENSMUSG00000027639	ENSMUST00000057725; ENSMUST00000088523; ENSMUST00000109549; ENSMUST00000123932; ENSMUST00000139149; ENSMUST00000139263; ENSMUST00000142508; ENSMUST00000149313; ENSMUST00000152866; ENSMUST00000160213	Samhd1	protein_coding	protein_coding	SAM domain and HD domain, 1 [Source:MGI Symbol;Acc:MGI:1927468]	0.4744	GO:0090501; GO:0006203; GO:0045088; GO:0046061; GO:0051289; GO:0051607	GO:0003676; GO:0003723; GO:0004540; GO:0008270; GO:0008832; GO:0032567; GO:0042802	GO:0005634; GO:0005654; GO:0005886	1870	7.263e-07	6.111e-05	2	157097533	157135265	37733	-	TRUE	-1.594	13980	10340	9876	3416	3395	4479	5056	6421	7997	3803	3497	2759	354.3	301.8	307.2	101.4	100.6	129.6	160.2	190.5	239.5	108.8	100	76.44	red
ENSMUSG00000020592	ENSMUST00000020911; ENSMUST00000159821; ENSMUST00000160348; ENSMUST00000161883; ENSMUST00000171158	Sdc1	protein_coding	protein_coding	syndecan 1 [Source:MGI Symbol;Acc:MGI:1349162]	0.5856	GO:0060070; GO:0042060; GO:0016477; GO:1903543; GO:1903553; GO:0001657; GO:0006954; GO:0009636; GO:0010033; GO:0042476; GO:0042542; GO:0048627; GO:0051384; GO:0051591; GO:0051592; GO:0055002; GO:0060009	GO:0005515; GO:0042802; GO:0008022	GO:0016020; GO:0016021; GO:0009897; GO:0009986; GO:0005576; GO:0070062; GO:0005796; GO:0043234	1461	7.483e-07	6.254e-05	12	8771323	8793715	22393	+	TRUE	5.267	1.894	3.578	36.57	557.8	556.3	479.3	0	0	137.4	320.3	263	18.62	0.06145	0.1336	1.456	21.2	21.09	17.75	0	0	5.269	11.73	9.632	0.6603	blue
ENSMUSG00000038550	ENSMUST00000036418; ENSMUST00000159739; ENSMUST00000159863; ENSMUST00000161866; ENSMUST00000161867; ENSMUST00000161994	Ciart	protein_coding	protein_coding	circadian associated repressor of transcription [Source:MGI Symbol;Acc:MGI:2684975]	0.5182	GO:0006355; GO:0006351; GO:0048511; GO:0045892; GO:0032922; GO:0045475	GO:0000976; GO:0005515; GO:0001046; GO:0070888	GO:0005634; GO:0016605	945	7.57e-07	6.283e-05	3	95878503	95882251	3749	-	TRUE	3.92	2.842	5.368	9.436	40.3	110.8	110.6	72.1	0	0	184.7	47.24	4.381	0.1424	0.3096	0.5803	2.366	6.492	6.329	4.518	0	0	10.45	2.672	0.24	blue
ENSMUSG00000070524	ENSMUST00000094337	Fcrlb	protein_coding	protein_coding	Fc receptor-like B [Source:MGI Symbol;Acc:MGI:3576487]	0.6207	GO:0050777	GO:0003674	GO:0005737; GO:0005783	1284	7.768e-07	6.405e-05	1	170907273	170912941	5669	-	TRUE	1.869	157.2	98.4	139.2	510.2	544	380.6	57.15	141.8	86.34	119.2	3.221	140.2	5.803	4.18	6.305	22.06	23.46	16.04	2.638	6.128	3.766	4.97	0.1342	5.657	blue
ENSMUSG00000040998	ENSMUST00000042729; ENSMUST00000042744; ENSMUST00000093971; ENSMUST00000117164; ENSMUST00000117456; ENSMUST00000117811; ENSMUST00000132732	Npnt	protein_coding	protein_coding	nephronectin [Source:MGI Symbol;Acc:MGI:2148811]	0.5069	GO:0070374; GO:0007275; GO:0007155; GO:0030154; GO:0007160; GO:0030198; GO:0030511; GO:0045184; GO:2000721; GO:0001658; GO:0010811; GO:0001657; GO:0045669; GO:0071356; GO:0045987; GO:0097195; GO:0010694; GO:0033631	GO:0005509; GO:0005178	GO:0005615; GO:0016020; GO:0005578; GO:0005576; GO:0070062; GO:0005604; GO:0031012; GO:0034678; GO:0030485	2924	8.142e-07	6.668e-05	3	132881745	132950291	68547	-	TRUE	-8.373	5.683	386.5	247.7	0.9159	1.026	0	183.8	12.6	100.4	197.2	134.2	284.7	0.09211	7.209	4.927	0.01739	0.01944	0	3.724	0.2392	1.924	3.609	2.455	5.046	yellow
ENSMUSG00000026896	ENSMUST00000028259; ENSMUST00000112459; ENSMUST00000175964; ENSMUST00000176388; ENSMUST00000176431	Ifih1	protein_coding	protein_coding	interferon induced with helicase C domain 1 [Source:MGI Symbol;Acc:MGI:1918836]	0.4467	GO:0051607; GO:0002376; GO:0045087; GO:0032728; GO:0016925; GO:0032727; GO:0035549; GO:0039530; GO:0060760; GO:0071360; GO:1902741; GO:1904469; GO:2000778; GO:0009615	GO:0005524; GO:0046872; GO:0016787; GO:0003677; GO:0005515; GO:0003723; GO:0000166; GO:0042802; GO:0008270; GO:0003725; GO:0004386; GO:0003727; GO:0043021	GO:0005634; GO:0005737	2999	8.819e-07	7.175e-05	2	62595798	62646255	50458	-	TRUE	-1.876	3851	3449	2831	708.9	804.7	1236	3113	2194	1633	550.2	1365	817	60.86	62.73	54.9	13.12	14.86	22.3	61.52	40.59	30.49	9.819	24.34	14.12	orange
ENSMUSG00000028031	ENSMUST00000029665	Dkk2	protein_coding	protein_coding	dickkopf WNT signaling pathway inhibitor 2 [Source:MGI Symbol;Acc:MGI:1890663]	0.457	GO:0007275; GO:0016055; GO:0090090; GO:0090263; GO:0030178	GO:0039706	GO:0005615; GO:0005576	3705	9.119e-07	7.337e-05	3	132085292	132180304	95013	+	TRUE	-7.511	47.36	24.15	24.77	0	0	0	0	0.7878	1.762	2.338	30.06	4.381	0.6057	0.3556	0.3888	0	0	0	0	0.0118	0.02664	0.03377	0.4341	0.06127	red
ENSMUSG00000017390	ENSMUST00000017534; ENSMUST00000102478; ENSMUST00000124090; ENSMUST00000128032; ENSMUST00000148689; ENSMUST00000156039	Aldoc	protein_coding	protein_coding	aldolase C, fructose-bisphosphate [Source:MGI Symbol;Acc:MGI:101863]	0.5372	GO:0006096; GO:0030388; GO:0030855	GO:0003824; GO:0016829; GO:0004332; GO:0008092	GO:0070062; GO:0005739	1160	9.138e-07	7.337e-05	11	78322968	78327781	4814	+	TRUE	2.389	147.8	67.09	68.41	518.4	528.6	431.3	1704	128.4	170.9	1363	858.9	171.9	6.036	3.155	3.43	24.81	25.24	20.12	87.05	6.143	8.252	62.89	39.61	7.681	blue
ENSMUSG00000094127	ENSMUST00000178024	G530012D18Rik	protein_coding	protein_coding	RIKEN cDNA G530012D1 gene [Source:MGI Symbol;Acc:MGI:3642025]	0.45				420	9.345e-07	7.455e-05	1	85575676	85577295	1620	+	TRUE	-1.764	1023	597.6	846.9	216.2	257.6	249.8	598.8	792.5	1087	254.8	354.3	403	115.4	77.61	117.3	28.57	33.97	32.18	84.48	104.7	145	32.47	45.13	49.72	orange
ENSMUSG00000069793	ENSMUST00000038211; ENSMUST00000092840; ENSMUST00000138797	Slfn9	protein_coding	protein_coding	schlafen 9 [Source:MGI Symbol;Acc:MGI:2445121]	0.4447	GO:0008150	GO:0005524; GO:0003674	GO:0005634; GO:0005622	3920	9.612e-07	7.618e-05	11	82978390	82991830	13441	-	TRUE	-2.159	1229	669.1	586.2	181.4	183.7	188.9	671.8	388.4	1094	134.8	307	142.4	14.85	9.311	8.698	2.568	2.596	2.608	10.15	5.498	15.63	1.841	4.191	1.882	orange
ENSMUSG00000021552	ENSMUST00000091579; ENSMUST00000223811; ENSMUST00000224114; ENSMUST00000224273; ENSMUST00000224505; ENSMUST00000225034; ENSMUST00000225098	Gkap1	protein_coding	protein_coding	G kinase anchoring protein 1 [Source:MGI Symbol;Acc:MGI:1891694]	0.4773	GO:0007165; GO:0007199	GO:0042802; GO:0005515	GO:0005794	1159	1.102e-06	8.678e-05	13	58233346	58275699	42354	-	TRUE	-4.119	133.6	229	87.28	1.832	9.237	14.75	100.2	44.11	54.63	146.5	47.24	95.28	5.461	10.78	4.38	0.08775	0.4414	0.6886	5.125	2.112	2.64	6.766	2.181	4.26	yellow
ENSMUSG00000024806	ENSMUST00000025719	Mlana	protein_coding	protein_coding	melan-A [Source:MGI Symbol;Acc:MGI:108454]	0.5008			GO:0016020; GO:0016021; GO:0005794; GO:0005789; GO:0005802; GO:0042470	623	1.182e-06	9.25e-05	19	29697921	29708448	10528	+	TRUE	-6.679	151.6	108.2	28.31	2.748	0	0	28.14	0	30.84	104.4	28.99	36.14	11.53	9.478	2.643	0.2449	0	0	2.676	0	2.772	8.971	2.489	3.006	red
ENSMUSG00000039997	ENSMUST00000042228; ENSMUST00000081216; ENSMUST00000123708; ENSMUST00000128430; ENSMUST00000129829; ENSMUST00000135331; ENSMUST00000138143; ENSMUST00000140143; ENSMUST00000156895	Ifi203	protein_coding	protein_coding	interferon activated gene 203 [Source:MGI Symbol;Acc:MGI:96428]	0.3883				2551	1.254e-06	9.75e-05	1	173920407	173942672	22266	-	TRUE	-1.842	3874	3086	2202	1004	701	841.5	2869	4381	4001	3193	3608	2512	71.97	65.99	50.21	21.85	15.22	17.85	66.65	95.31	87.84	66.99	75.68	51.03	red
ENSMUSG00000047250	ENSMUST00000062069; ENSMUST00000133777; ENSMUST00000144319; ENSMUST00000149930; ENSMUST00000151351	Ptgs1	protein_coding	protein_coding	prostaglandin-endoperoxide synthase 1 [Source:MGI Symbol;Acc:MGI:97797]	0.5246	GO:0055114; GO:0006954; GO:0001516; GO:0008217; GO:0019371; GO:0006629; GO:0006979; GO:0098869; GO:0006631; GO:0006633; GO:0042127; GO:0006693; GO:0030216	GO:0046872; GO:0016491; GO:0020037; GO:0004666; GO:0004601; GO:0051213	GO:0016020; GO:0005794; GO:0005737; GO:0070062; GO:0043231; GO:0005783; GO:0005789; GO:0001750; GO:0031090	1508	1.328e-06	0.0001026	2	36230426	36252272	21847	+	TRUE	-1.266	6552	8234	7632	3501	2970	2814	8178	7165	6980	5800	5393	4271	205.9	297.8	294.3	128.9	109.1	101	321.4	263.7	259.2	205.9	191.3	146.8	red
ENSMUSG00000039345	ENSMUST00000046470; ENSMUST00000133208; ENSMUST00000142899; ENSMUST00000150790; ENSMUST00000151233	Mettl22	protein_coding	protein_coding	methyltransferase like 22 [Source:MGI Symbol;Acc:MGI:2384301]	0.5492	GO:0032259; GO:0006479	GO:0016740; GO:0008168; GO:0008276; GO:0031072	GO:0005634; GO:0043234; GO:0005730	924	1.408e-06	0.0001081	16	8470788	8490684	19897	+	TRUE	-4.337	119.4	38.47	184	9.159	2.053	5.53	133.6	260	3.524	135.6	78.37	20.81	6.121	2.271	11.58	0.5503	0.123	0.3239	8.571	15.61	0.2136	7.855	4.538	1.167	yellow
ENSMUSG00000031596	ENSMUST00000057784; ENSMUST00000098816; ENSMUST00000117077; ENSMUST00000118432; ENSMUST00000141505	Slc7a2	protein_coding	protein_coding	solute carrier family 7 (cationic amino acid transporter, y+ system), member 2 [Source:MGI Symbol;Acc:MGI:99828]	0.4926	GO:0006810; GO:0003333; GO:0006865; GO:1903826; GO:0050727; GO:0002537; GO:0006809; GO:0042116; GO:0043030; GO:0097638; GO:0097639; GO:0097640; GO:1902023; GO:1903352; GO:0015809	GO:0015171; GO:0000064; GO:0005289; GO:0005292; GO:0015181; GO:0015189; GO:0061459; GO:0097626; GO:0097627	GO:0016020; GO:0016021; GO:0005886; GO:0030054	4683	1.605e-06	0.0001225	8	40862396	40922308	59913	+	TRUE	3.913	11.37	4.473	2.359	145.6	62.61	68.2	120.5	10.24	89.87	6.234	25.77	117.2	0.115	0.0521	0.0293	1.726	0.7405	0.7882	1.524	0.1213	1.075	0.07125	0.2944	1.297	green
ENSMUSG00000034993	ENSMUST00000040430	Vat1	protein_coding	protein_coding	vesicle amine transport 1 [Source:MGI Symbol;Acc:MGI:1349450]	0.5976	GO:0055114; GO:0010637	GO:0008270; GO:0016491	GO:0016020; GO:0005737; GO:0070062; GO:0005739; GO:0005741	2766	1.695e-06	0.0001281	11	101458745	101466230	7486	-	TRUE	2.59	170.5	153	58.98	624.7	901.2	769.6	175.9	267.8	275.8	763.7	616.2	1088	2.921	3.017	1.24	12.54	18.04	15.06	3.767	5.373	5.584	14.78	11.92	20.37	blue
ENSMUSG00000004207	ENSMUST00000004316; ENSMUST00000105465; ENSMUST00000165878; ENSMUST00000177779; ENSMUST00000179238	Psap	protein_coding	protein_coding	prosaposin [Source:MGI Symbol;Acc:MGI:97783]	0.5456	GO:0006629; GO:0006665; GO:0043085; GO:0071310; GO:0043408; GO:0019216; GO:0060736; GO:0048589; GO:0060742; GO:0043410; GO:1905572; GO:0007193; GO:1903206	GO:0042802; GO:0042803; GO:0005543; GO:0004565; GO:0008047; GO:1905573; GO:1905574; GO:1905575; GO:1905576; GO:1905577; GO:0001664	GO:0005764; GO:0005615; GO:0005576; GO:0070062; GO:0043231; GO:0031012; GO:0005739	2636	1.699e-06	0.0001281	10	60277627	60302597	24971	+	TRUE	1.483	67670	80280	105000	219000	235900	249400	119300	139000	127100	208100	252500	308700	1216	1661	2317	4612	4957	5121	2681	2926	2699	4225	5125	6068	blue
ENSMUSG00000019966	ENSMUST00000020129; ENSMUST00000105283; ENSMUST00000130190; ENSMUST00000218200; ENSMUST00000219050; ENSMUST00000219881	Kitl	protein_coding	protein_coding	kit ligand [Source:MGI Symbol;Acc:MGI:96974]	0.4613	GO:0010469; GO:0007155; GO:0097192; GO:0046579; GO:0050731; GO:0043066; GO:0008284; GO:0002763; GO:0045636; GO:0007281; GO:0035162; GO:0043406; GO:0001755; GO:0045740; GO:0002687; GO:0035234; GO:0033026; GO:0070668; GO:1902035; GO:0001541; GO:0008584	GO:0005515; GO:0008083; GO:0005125; GO:0005173	GO:0016020; GO:0016021; GO:0005615; GO:0005886; GO:0005737; GO:0005856; GO:0042995; GO:0005576; GO:0030027; GO:0030175	1654	1.732e-06	0.0001297	10	100015630	100100416	84787	+	TRUE	-5.891	174.3	441.9	10.62	2.748	4.106	3.687	141.6	18.12	7.93	88.06	42.94	179.6	4.993	14.57	0.3733	0.09223	0.1375	0.1206	5.072	0.6079	0.2685	2.85	1.389	5.627	yellow
ENSMUSG00000037071	ENSMUST00000041331	Scd1	protein_coding	protein_coding	stearoyl-Coenzyme A desaturase 1 [Source:MGI Symbol;Acc:MGI:98239]	0.4717	GO:0055114; GO:0006629; GO:0050830; GO:0006631; GO:0006633; GO:0050873; GO:0050872; GO:0034435; GO:0044130; GO:0010873; GO:1903966; GO:0006636; GO:0006641; GO:0008610; GO:0033561; GO:0034434; GO:0048733; GO:0070542; GO:1903699	GO:0046872; GO:0016491; GO:0005506; GO:0004768; GO:0016717; GO:0032896	GO:0016020; GO:0016021; GO:0005730; GO:0005783; GO:0005789; GO:0031090; GO:0043231; GO:0030176	4836	1.92e-06	0.000143	19	44394451	44407709	13259	-	TRUE	3.4	11.37	4.473	5.898	76.02	107.8	45.16	21.98	1.576	0	69.36	3.221	2.19	0.1114	0.05045	0.07093	0.8727	1.234	0.5054	0.2694	0.01808	0	0.7676	0.03563	0.02347	blue
ENSMUSG00000105383	ENSMUST00000128062; ENSMUST00000160217; ENSMUST00000160928	Gm42641	protein_coding	protein_coding	predicted gene 42641 [Source:MGI Symbol;Acc:MGI:5662778]	0.561	GO:0000077	GO:0003676		3030	1.937e-06	0.0001434	9	109057933	109074120	16188	-	TRUE	-1.658	17370	12360	10630	3857	3962	4917	11700	12590	13090	7270	7602	5498	271.7	222.5	204	70.67	72.42	87.82	228.8	230.5	241.9	128.4	134.2	94.02	red
ENSMUSG00000105954	ENSMUST00000199139	Gm42793	protein_coding	TEC	predicted gene 42793 [Source:MGI Symbol;Acc:MGI:5662930]	0.4042				1252	1.981e-06	0.0001457	5	104435121	104436372	1252	+	TRUE	3.139	4115	891.9	3895	24240	26730	27060	2386	2474	3665	1985	1188	3259	155.7	38.86	180.9	1075	1183	1170	112.9	109.7	164	84.85	50.79	134.9	blue
ENSMUSG00000029419	ENSMUST00000114217; ENSMUST00000187017; ENSMUST00000188161; ENSMUST00000191602	Gm996	protein_coding	protein_coding	predicted gene 996 [Source:MGI Symbol;Acc:MGI:2685842]	0.6195	GO:0008150	GO:0003674	GO:0005575	3247	2.029e-06	0.0001484	2	25575416	25581757	6342	-	TRUE	-5.865	10.42	197.7	185.2	2.748	3.079	0.9217	21.98	4.727	0	2.338	1.074	82.14	0.1521	3.321	3.317	0.04698	0.05252	0.01536	0.4012	0.08078	0	0.03854	0.01769	1.311	red
ENSMUSG00000035104	ENSMUST00000042974; ENSMUST00000149023; ENSMUST00000150691; ENSMUST00000150976	Eva1a	protein_coding	protein_coding	eva-1 homolog A (C. elegans) [Source:MGI Symbol;Acc:MGI:2385247]	0.5364	GO:0008150; GO:0006914; GO:0006915	GO:0003674	GO:0016020; GO:0016021; GO:0005886; GO:0043231; GO:0005783; GO:0005789; GO:0005764; GO:0005765	966	2.089e-06	0.0001519	6	82041043	82093099	52057	+	TRUE	-9.559	414.9	1.789	359.8	0.9159	0	0	14.07	83.5	0	0	114.9	0	20.35	0.101	21.66	0.05264	0	0	0.863	4.797	0	0	6.362	0	orange
ENSMUSG00000037533	ENSMUST00000094536; ENSMUST00000101206; ENSMUST00000102743; ENSMUST00000108894; ENSMUST00000108895; ENSMUST00000136494; ENSMUST00000139360; ENSMUST00000149372; ENSMUST00000155132; ENSMUST00000207429; ENSMUST00000218995; ENSMUST00000220269	Rapgef6	protein_coding	protein_coding	Rap guanine nucleotide exchange factor (GEF) 6 [Source:MGI Symbol;Acc:MGI:2384761]	0.4415	GO:0007165; GO:0007264; GO:0030033; GO:0043547; GO:0072659	GO:0005085; GO:0017016; GO:0030742; GO:0070300	GO:0005829; GO:0005886; GO:0016324; GO:0005813; GO:0030139	3354	2.108e-06	0.000152	11	54522847	54699285	176439	+	TRUE	-1.108	936.8	807.8	796.2	389.3	383.9	400.9	774.6	1271	804.4	1465	2475	1637	13.24	13.14	13.81	6.443	6.339	6.469	13.69	21.04	13.43	23.38	39.47	25.29	yellow
ENSMUSG00000063383	ENSMUST00000080249	Zfp947	protein_coding	protein_coding	zinc finger protein 947 [Source:MGI Symbol;Acc:MGI:3646759]	0.3851	GO:0006355; GO:0008150	GO:0046872; GO:0003674; GO:0003676	GO:0005622; GO:0005575	2872	2.115e-06	0.000152	17	22144359	22166190	21832	-	TRUE	5.771	1.894	0.8946	0	84.27	52.35	22.12	64.19	0.7878	117.2	123.1	82.67	19.71	0.03126	0.01699	0	1.629	1.009	0.4168	1.324	0.01522	2.285	2.295	1.54	0.3557	blue
ENSMUSG00000026187	ENSMUST00000027379	Xrcc5	protein_coding	protein_coding	X-ray repair complementing defective repair in Chinese hamster cells 5 [Source:MGI Symbol;Acc:MGI:104517]	0.4556	GO:0006355; GO:0006310; GO:0006351; GO:0006281; GO:0006974; GO:0002376; GO:0045087; GO:0032508; GO:0045892; GO:0000723; GO:0006303; GO:0045860; GO:0006302; GO:0050769; GO:1990830; GO:0008283; GO:0060218; GO:0032212; GO:0071480; GO:1904430; GO:0048660; GO:0002218; GO:0007420; GO:0042493; GO:0071398; GO:0071475; GO:0071481	GO:0016787; GO:0003677; GO:0003723; GO:0000166; GO:0005524; GO:0003684; GO:0004386; GO:0016817; GO:0004003; GO:0042162; GO:0031625; GO:0044212; GO:0005515; GO:0008022; GO:0051575; GO:0003691; GO:0003690; GO:0044877	GO:0005634; GO:0005654; GO:0043234; GO:0005737; GO:0005694; GO:0005886; GO:0016020; GO:0030529; GO:0005730; GO:0043564; GO:0000784; GO:0032993; GO:0070419	2555	2.136e-06	0.0001526	1	72307421	72394952	87532	+	TRUE	4.516	2.842	3.578	4.718	87.93	21.55	142.9	189	4.727	4.405	0	110.6	0	0.0527	0.0764	0.1074	1.911	0.4672	3.026	4.384	0.1027	0.09656	0	2.316	0	blue
ENSMUSG00000006818	ENSMUST00000007012	Sod2	protein_coding	protein_coding	superoxide dismutase 2, mitochondrial [Source:MGI Symbol;Acc:MGI:98352]	0.4362	GO:0055114; GO:0009791; GO:0030097; GO:0006979; GO:0007507; GO:0007626; GO:0008285; GO:0045429; GO:0006357; GO:0006801; GO:0006749; GO:0043524; GO:0050790; GO:0014823; GO:0001889; GO:0048666; GO:0051881; GO:0007005; GO:0051289; GO:0048147; GO:0000303; GO:0008630; GO:0010332; GO:0008637; GO:0001836; GO:0048678; GO:0030335; GO:0045599; GO:0008631; GO:0042542; GO:0000302; GO:0008217; GO:0042554; GO:…	GO:0046872; GO:0042802; GO:0016491; GO:0005515; GO:0030145; GO:0004784; GO:0003677; GO:0019825; GO:0019899	GO:0070062; GO:0005739; GO:0005759; GO:0005743; GO:0043209; GO:0005737; GO:0042645	3824	2.299e-06	0.0001632	17	13007839	13018119	10281	+	TRUE	1.097	2157	2194	2268	4136	4831	5133	1663	1793	1494	1073	1368	761.1	26.73	31.3	34.5	60.05	69.97	72.64	25.77	26.02	21.88	15.02	19.14	10.31	blue
ENSMUSG00000067085	ENSMUST00000086887	Gm10197	protein_coding	protein_coding	predicted gene 10197 [Source:MGI Symbol;Acc:MGI:3704501]	0.5672	GO:0008150	GO:0003674	GO:0005575	201	2.575e-06	0.0001818	19	53371566	53371766	201	-	TRUE	5.762	0.9472	0.8946	0	35.72	30.79	39.63	62.43	74.05	45.82	74.03	73	81.04	0.2233	0.2428	0	9.866	8.484	10.67	18.4	20.44	12.77	19.71	19.43	20.89	green
ENSMUSG00000024124	ENSMUST00000024936; ENSMUST00000123584; ENSMUST00000135549; ENSMUST00000147626; ENSMUST00000151448	Prss30	protein_coding	protein_coding	protease, serine 30 [Source:MGI Symbol;Acc:MGI:1353645]	0.5692	GO:0065009; GO:0006508; GO:0006810; GO:0006811; GO:0006814	GO:0016787; GO:0008233; GO:0004252; GO:0008236; GO:0017080	GO:0016020; GO:0005886; GO:0031225; GO:0005576	851	2.61e-06	0.0001833	17	23972126	23975230	3105	-	TRUE	-9.09	165.8	117.2	4.718	0	0	0	29.9	0.7878	2.643	98.19	207.2	265	9.23	7.512	0.3225	0	0	0	2.082	0.05137	0.174	6.176	13.03	16.14	yellow
ENSMUSG00000078763	ENSMUST00000037994	Slfn1	protein_coding	protein_coding	schlafen 1 [Source:MGI Symbol;Acc:MGI:1313259]	0.4576	GO:0000122; GO:0001933; GO:2000134; GO:0008285; GO:0042130; GO:0007050; GO:1900477	GO:0005524; GO:0005515	GO:0005634; GO:0005737	1864	2.707e-06	0.000189	11	83116849	83122670	5822	+	TRUE	-1.139	13940	13620	12410	5856	6795	5427	3697	5905	6572	929.7	595.8	659.3	354.5	398.7	387.1	174.4	201.9	157.6	117.5	175.8	197.5	26.7	17.1	18.33	cyan
ENSMUSG00000068245	ENSMUST00000095157; ENSMUST00000160425; ENSMUST00000161031; ENSMUST00000161754	Phf11d	protein_coding	protein_coding	PHD finger protein 11D [Source:MGI Symbol;Acc:MGI:1277133]	0.4424	GO:0008150; GO:0006355; GO:0006351	GO:0046872; GO:0003674	GO:0005634; GO:0005654; GO:0031965	2012	2.921e-06	0.0002019	14	59347407	59365470	18064	-	TRUE	-2.554	4305	1875	3947	452.5	840.6	421.2	3259	3671	2974	1390	713.9	583.7	101.4	50.83	114.1	12.48	23.14	11.33	96	101.2	82.77	36.96	18.98	15.03	orange
ENSMUSG00000063895	ENSMUST00000225805	Nupl1	protein_coding	protein_coding	nucleoporin like 1 [Source:MGI Symbol;Acc:MGI:1919094]	0.4661				3602	2.926e-06	0.0002019	14	60184612	60251431	66820	-	TRUE	1.397	147.8	194.1	151	389.3	456.7	447.9	94.08	182.8	202.6	112.2	355.4	279.3	1.944	2.94	2.438	6	7.023	6.73	1.548	2.816	3.151	1.667	5.278	4.017	blue
ENSMUSG00000032657	ENSMUST00000041913; ENSMUST00000117278; ENSMUST00000119707; ENSMUST00000125501; ENSMUST00000126115; ENSMUST00000127982; ENSMUST00000136209; ENSMUST00000140473; ENSMUST00000147696; ENSMUST00000155033	Fam189b	protein_coding	protein_coding	family with sequence similarity 189, member B [Source:MGI Symbol;Acc:MGI:1915771]	0.5897	GO:0008150	GO:0050699	GO:0016020; GO:0016021; GO:0005575	1666	2.986e-06	0.0002044	3	89183143	89189295	6153	+	TRUE	4.179	1.894	6.262	3.539	51.29	35.92	125.3	12.31	42.54	0.8811	26.5	74.08	95.28	0.05388	0.205	0.1235	1.709	1.194	4.072	0.4378	1.417	0.02962	0.8512	2.379	2.963	blue
ENSMUSG00000033278	ENSMUST00000037974; ENSMUST00000223982; ENSMUST00000224091; ENSMUST00000224862; ENSMUST00000225074; ENSMUST00000225554; ENSMUST00000225688	Ptprm	protein_coding	protein_coding	protein tyrosine phosphatase, receptor type, M [Source:MGI Symbol;Acc:MGI:102694]	0.517	GO:0007165; GO:0006470; GO:0016311; GO:0035335; GO:0007155; GO:0007156; GO:0042493; GO:0031175; GO:0016525; GO:0031290; GO:0001937; GO:0010596; GO:0010842; GO:0097755	GO:0016787; GO:0004721; GO:0004725; GO:0042802; GO:0016791; GO:0045296; GO:0005001	GO:0016020; GO:0016021; GO:0048471; GO:0005737; GO:0005886; GO:0005911; GO:0030027; GO:0005913	2785	2.995e-06	0.0002044	17	66666947	67354457	687511	-	TRUE	-6.362	528.6	322.9	8.257	6.412	3.079	0.9217	67.7	11.03	0	95.85	127.8	21.9	8.993	6.325	0.1724	0.1278	0.06123	0.01791	1.441	0.2197	0	1.842	2.454	0.4075	yellow
ENSMUSG00000000983	ENSMUST00000001009; ENSMUST00000135654; ENSMUST00000139762	Wfdc18	protein_coding	protein_coding	WAP four-disulfide core domain 18 [Source:MGI Symbol;Acc:MGI:107506]	0.4679	GO:0010466	GO:0030414	GO:0005576	657	3.033e-06	0.0002048	11	83709015	83711348	2334	+	TRUE	7.231	0	0.8946	0	55.87	87.24	17.51	0	14.97	0.8811	39.74	31.13	10.95	0	0.07424	0	4.719	7.351	1.442	0	1.264	0.07507	3.236	2.534	0.8634	blue
ENSMUSG00000051212	ENSMUST00000049872; ENSMUST00000227267	Gpr183	protein_coding	protein_coding	G protein-coupled receptor 183 [Source:MGI Symbol;Acc:MGI:2442034]	0.4821	GO:0007186; GO:0007165; GO:0002376; GO:0030890; GO:0002250; GO:0070374; GO:0030595; GO:0030316; GO:0060326; GO:0010818; GO:0061470; GO:0002313; GO:0002407; GO:0006959; GO:0036145; GO:2000458	GO:0004871; GO:0004930; GO:0008142	GO:0016020; GO:0016021; GO:0005886	1542	3.042e-06	0.0002048	14	121952551	121965195	12645	-	TRUE	-1.417	3528	3685	3672	1445	1576	1038	2698	3661	2802	3628	3210	3477	108.4	130.3	138.5	52.04	56.59	36.42	103.7	131.7	101.8	125.9	111.4	116.8	red
ENSMUSG00000032560	ENSMUST00000035170; ENSMUST00000185503; ENSMUST00000186788; ENSMUST00000188139; ENSMUST00000188425; ENSMUST00000188592; ENSMUST00000188885; ENSMUST00000188998; ENSMUST00000189103; ENSMUST00000189299; ENSMUST00000189813; ENSMUST00000190600; ENSMUST00000190926; ENSMUST00000191199	Dnajc13	protein_coding	protein_coding	DnaJ heat shock protein family (Hsp40) member C13 [Source:MGI Symbol;Acc:MGI:2676368]	0.4738	GO:0001649; GO:0007032; GO:1902954; GO:2000641; GO:0006898; GO:0045022	GO:0003674	GO:0005829; GO:0016020; GO:0070062; GO:0043231; GO:0071203; GO:0005765; GO:0010008; GO:0031901; GO:0016021	1795	3.051e-06	0.0002048	9	104151282	104262930	111649	-	TRUE	-1.292	1584	1390	1489	572.5	523.5	719.8	1210	801.9	363.9	688.1	1304	548.7	41.81	42.25	48.23	17.7	16.15	21.7	39.94	24.79	11.35	20.52	38.88	15.84	red
ENSMUSG00000026043	ENSMUST00000087883; ENSMUST00000123204; ENSMUST00000129611; ENSMUST00000185687; ENSMUST00000186021; ENSMUST00000189818; ENSMUST00000190943	Col3a1	protein_coding	protein_coding	collagen, type III, alpha 1 [Source:MGI Symbol;Acc:MGI:88453]	0.4838	GO:0060414; GO:0007507; GO:0007179; GO:0007160; GO:0043588; GO:0048565; GO:0001568; GO:0071230; GO:0030199; GO:0034097; GO:0007229; GO:0035025; GO:0018149; GO:0021987; GO:0009314; GO:0042060; GO:0097435; GO:0001501; GO:0007568; GO:0009612; GO:0050777; GO:2001223	GO:0046872; GO:0005201; GO:0005178; GO:0046332; GO:0002020; GO:0048407	GO:0005615; GO:0005578; GO:0005576; GO:0031012; GO:0005581; GO:0005586	1808	3.093e-06	0.0002055	1	45311538	45349706	38169	+	TRUE	-7.27	388.4	8.051	47.18	0.9159	1.026	0.9217	0	2.363	0	231.5	11.81	4.381	10.18	0.2429	1.518	0.02812	0.03144	0.02759	0	0.07253	0	6.852	0.3495	0.1256	yellow
ENSMUSG00000045287	ENSMUST00000102514	Rtn4rl1	protein_coding	protein_coding	reticulon 4 receptor-like 1 [Source:MGI Symbol;Acc:MGI:2661375]	0.5691	GO:0019221; GO:0010977; GO:0048681; GO:0006469; GO:0046426; GO:0022038	GO:0004872; GO:0008201; GO:0035374; GO:0004860	GO:0016020; GO:0016021; GO:0005886; GO:0009986; GO:0005737; GO:0042995; GO:0070062; GO:0031225; GO:0046658; GO:0045121; GO:0043204; GO:0009897	3525	3.095e-06	0.0002055	11	75193783	75267769	73987	+	TRUE	-3.575	665	154.8	634.6	19.23	44.13	58.06	742.1	291.5	374.5	486.3	253.4	345	8.939	2.395	10.47	0.3029	0.6934	0.8914	12.48	4.588	5.949	7.384	3.846	5.071	yellow
ENSMUSG00000047182	ENSMUST00000057314; ENSMUST00000196511	Irs3	protein_coding	protein_coding	insulin receptor substrate 3 [Source:MGI Symbol;Acc:MGI:1194882]	0.6005	GO:0008286; GO:0019216	GO:0005158; GO:0004871; GO:0043548	GO:0005886; GO:0005829; GO:0043231	1809	3.116e-06	0.0002056	5	137643031	137645714	2684	-	TRUE	-8.649	284.2	5.368	123.9	0.9159	0	0	0.8793	0.7878	0	1.559	4.294	0	7.444	0.1618	3.982	0.02811	0	0	0.0288	0.02416	0	0.04611	0.127	0	red
ENSMUSG00000062488	ENSMUST00000076249	Ifit3b	protein_coding	protein_coding	interferon-induced protein with tetratricopeptide repeats 3B [Source:MGI Symbol;Acc:MGI:3698419]	0.4575	GO:0035457; GO:0051607	GO:0042802	GO:0005829; GO:0005737; GO:0005739	2000	3.14e-06	0.0002056	19	34607970	34613401	5432	+	TRUE	-3.341	2092	872.2	1052	44.88	147.8	201.8	2434	1885	2187	493.3	838.5	493.9	49.58	23.79	30.6	1.246	4.093	5.462	72.11	52.3	61.24	13.2	22.43	12.8	orange
ENSMUSG00000025491	ENSMUST00000026564; ENSMUST00000106040; ENSMUST00000106042	Ifitm1	protein_coding	protein_coding	interferon induced transmembrane protein 1 [Source:MGI Symbol;Acc:MGI:1915963]	0.5157	GO:0009607; GO:0051607; GO:0002376; GO:0045087; GO:0009952; GO:0008285; GO:0001756; GO:0009615; GO:0030336; GO:0035455; GO:0035456; GO:0046597; GO:0001503; GO:0045669; GO:0034341; GO:0045071	GO:0003674	GO:0016020; GO:0016021; GO:0005886; GO:0005769	726	3.146e-06	0.0002056	7	140967221	140969825	2605	+	TRUE	-2.209	18570	19550	8391	3062	3937	3013	4729	7980	13030	219	66.56	154.4	1212	1469	672.2	234.1	300.4	224.6	386	609.9	1005	16.14	4.905	11.02	cyan
ENSMUSG00000041440	ENSMUST00000085217; ENSMUST00000122383; ENSMUST00000129774; ENSMUST00000136496; ENSMUST00000189249	Gk5	protein_coding	protein_coding	glycerol kinase 5 (putative) [Source:MGI Symbol;Acc:MGI:2443336]	0.4637	GO:0005975; GO:0016310; GO:0006071; GO:0006641; GO:0019563; GO:0046167	GO:0016740; GO:0000166; GO:0005524; GO:0016301; GO:0016773; GO:0004370	GO:0005739	2592	3.315e-06	0.0002155	9	96119362	96184608	65247	+	TRUE	4.038	7.578	4.473	1.18	36.64	75.95	107.8	0	2.363	0.8811	2.338	88.04	60.23	0.1385	0.09413	0.02647	0.7847	1.623	2.251	0	0.05059	0.01904	0.04828	1.817	1.204	blue
ENSMUSG00000024675	ENSMUST00000072729; ENSMUST00000119366; ENSMUST00000153546	Ms4a4c	protein_coding	protein_coding	membrane-spanning 4-domains, subfamily A, member 4C [Source:MGI Symbol;Acc:MGI:1927656]	0.4165	GO:0008150	GO:0003674	GO:0016020; GO:0016021; GO:0005575	923	3.974e-06	0.0002557	19	11404770	11427246	22477	+	TRUE	-2.243	49240	21290	22680	5746	6592	7264	9915	13400	16540	2232	2261	1971	2526	1257	1428	345.3	395.3	425.6	636	804.8	1003	129.3	131	110.6	cyan
ENSMUSG00000021028	ENSMUST00000021416; ENSMUST00000218118; ENSMUST00000218321	Mbip	protein_coding	protein_coding	MAP3K12 binding inhibitory protein 1 [Source:MGI Symbol;Acc:MGI:1918320]	0.4462	GO:0043966; GO:0032324	GO:0005515; GO:0042802; GO:0030366	GO:0005634; GO:0005829; GO:0005737; GO:0005730; GO:0005671	884	3.975e-06	0.0002557	12	56328303	56345894	17592	-	TRUE	1.683	101.4	92.14	62.51	257.4	255.6	307.8	226.9	259.2	269.6	193.3	140.6	240.9	5.431	5.684	4.112	16.16	16.01	18.84	15.2	16.26	17.07	11.7	8.509	14.12	blue
ENSMUSG00000103907	ENSMUST00000193524	Gm37498	protein_coding	TEC	predicted gene, 37498 [Source:MGI Symbol;Acc:MGI:5610726]	0.3688				4002	4.044e-06	0.0002587	3	50400282	50404283	4002	-	TRUE	4.349	4.736	2.684	1.18	29.31	45.16	103.2	0	0	0	0.7793	0	55.85	0.05608	0.03658	0.01714	0.4066	0.625	1.396	0	0	0	0.01042	0	0.7232	blue
ENSMUSG00000032661	ENSMUST00000044833; ENSMUST00000165820; ENSMUST00000166703; ENSMUST00000200795	Oas3	protein_coding	protein_coding	2'-5' oligoadenylate synthetase 3 [Source:MGI Symbol;Acc:MGI:2180850]	0.547	GO:0051607; GO:0006955; GO:0002376; GO:0045087; GO:0009615; GO:0045071; GO:0060700	GO:0005524; GO:0016740; GO:0046872; GO:0003723; GO:0000166; GO:0016779; GO:0003725; GO:0001730	GO:0005615; GO:0005634; GO:0005654; GO:0005829; GO:0005737; GO:0005886	2507	4.21e-06	0.0002667	5	120753098	120777661	24564	-	TRUE	-1.524	2694	2839	2384	674.1	1033	1033	2300	2099	1605	291.5	1211	617.7	50.92	61.76	55.3	14.93	22.81	22.3	54.37	46.47	35.86	6.222	25.84	12.77	orange
ENSMUSG00000044923	ENSMUST00000056849	Olfr1030	protein_coding	protein_coding	olfactory receptor 1030 [Source:MGI Symbol;Acc:MGI:3030864]	0.3563	GO:0007186; GO:0007165; GO:0007608; GO:0050896; GO:0050911	GO:0004871; GO:0004930; GO:0004984; GO:0005549	GO:0016020; GO:0016021; GO:0005886	4522	4.212e-06	0.0002667	2	85979276	85988294	9019	+	TRUE	-8.718	3.789	147.6	281.9	0.9159	0	0	40.45	0	0	10.13	2.147	2.19	0.0397	1.781	3.626	0.01124	0	0	0.53	0	0	0.1199	0.0254	0.0251	red
ENSMUSG00000049791	ENSMUST00000058755	Fzd4	protein_coding	protein_coding	frizzled class receptor 4 [Source:MGI Symbol;Acc:MGI:108520]	0.4702	GO:0007165; GO:0007186; GO:0007275; GO:0016055; GO:0007166; GO:0045893; GO:0001570; GO:0007605; GO:0051091; GO:1990830; GO:0001568; GO:0060070; GO:0034446; GO:0031987; GO:0043507; GO:0010812; GO:0007223; GO:0001553; GO:0035426; GO:0061299; GO:0035567; GO:0042701; GO:0030947; GO:0061301; GO:0061304	GO:0005515; GO:0004871; GO:0004930; GO:0042803; GO:0046982; GO:0004888; GO:0042813; GO:0031625; GO:0001540; GO:0030165; GO:0019955; GO:0017147	GO:0016020; GO:0016021; GO:0005886; GO:0009986; GO:0005911; GO:0070062; GO:0106003	6720	4.412e-06	0.0002779	7	89404355	89413134	8780	+	TRUE	-7.59	327.7	221	3.539	1.832	1.026	0	35.17	0	240.5	98.19	146	81.04	2.311	1.794	0.03063	0.01513	0.008459	0	0.3101	0	2.005	0.7821	1.162	0.6249	yellow
ENSMUSG00000026012	ENSMUST00000027165; ENSMUST00000132833; ENSMUST00000153207	Cd28	protein_coding	protein_coding	CD28 antigen [Source:MGI Symbol;Acc:MGI:88327]	0.4232	GO:0045944; GO:0006955; GO:0010628; GO:0010629; GO:0014068; GO:0051897; GO:0050852; GO:0032733; GO:0032753; GO:0097190; GO:0031295; GO:0042102; GO:0046641; GO:0045840; GO:0048304; GO:0045086; GO:0045066; GO:0045589; GO:0045060; GO:0002863	GO:0019901; GO:0002020; GO:0005070	GO:0016020; GO:0016021; GO:0001772; GO:0009897; GO:0009986; GO:0005886; GO:0098636	2264	4.506e-06	0.0002824	1	60716800	60773359	56560	+	TRUE	-5.805	185.7	525.1	114.4	12.82	0	1.843	310.4	171.7	167.4	515.9	866.4	581.5	3.886	12.65	2.939	0.3144	0	0.04406	8.124	4.209	4.141	12.2	20.47	13.31	yellow
ENSMUSG00000030844	ENSMUST00000033133; ENSMUST00000129120; ENSMUST00000129144; ENSMUST00000134144; ENSMUST00000145739; ENSMUST00000147840	Rgs10	protein_coding	protein_coding	regulator of G-protein signalling 10 [Source:MGI Symbol;Acc:MGI:1915115]	0.5208	GO:0043547; GO:0009968; GO:0007213	GO:0005096; GO:0005515; GO:0001965	GO:0005634; GO:0005829; GO:0005737; GO:0005886; GO:0043025; GO:0043197; GO:0043679	484	4.712e-06	0.0002938	7	128373621	128418758	45138	-	TRUE	-1.525	7672	5393	5012	2238	2227	1791	6731	6052	5274	6670	6476	6351	751.1	607.7	602.3	256.7	254.9	200.2	824.1	693.8	610.3	737.6	715.8	679.9	red
ENSMUSG00000054519	ENSMUST00000057799	Zfp867	protein_coding	protein_coding	zinc finger protein 867 [Source:MGI Symbol;Acc:MGI:2681848]	0.4203	GO:0006355; GO:0008150	GO:0046872; GO:0003674; GO:0003676	GO:0005622; GO:0005575	3412	4.735e-06	0.0002938	11	59461197	59472474	11278	-	TRUE	4.62	6.631	4.473	7.077	22.9	289.4	130	9.672	0	0	145	63.34	0	0.09209	0.07151	0.1206	0.3726	4.698	2.061	0.168	0	0	2.274	0.9932	0	blue
ENSMUSG00000029810	ENSMUST00000101429; ENSMUST00000164733; ENSMUST00000166247; ENSMUST00000203229; ENSMUST00000203265; ENSMUST00000203355; ENSMUST00000203501; ENSMUST00000203618; ENSMUST00000204073; ENSMUST00000204783; ENSMUST00000205147; ENSMUST00000205159	Tmem176b	protein_coding	protein_coding	transmembrane protein 176B [Source:MGI Symbol;Acc:MGI:1916348]	0.5339	GO:0030154; GO:2001199	GO:0005515	GO:0016020; GO:0016021; GO:0005634; GO:0031965	952	4.847e-06	0.0002992	6	48833818	48841496	7679	-	TRUE	-1.615	8894	8845	10530	2300	2909	3984	13120	20620	18650	24490	17820	15120	442.6	506.6	643.4	134.1	169.2	226.4	816.2	1202	1097	1377	1001	823	yellow
ENSMUSG00000068036	ENSMUST00000123030; ENSMUST00000124188; ENSMUST00000124922; ENSMUST00000133422; ENSMUST00000136087; ENSMUST00000137495; ENSMUST00000137503; ENSMUST00000137531; ENSMUST00000137708; ENSMUST00000137784; ENSMUST00000139347; ENSMUST00000139666; ENSMUST00000141640; ENSMUST00000150848; ENSMUST00000156591; ENSMUST00000170827	Afdn	protein_coding	protein_coding	afadin, adherens junction formation factor [Source:MGI Symbol;Acc:MGI:1314653]	0.4913	GO:0007165; GO:0007155; GO:0043547; GO:0048854; GO:0021987; GO:0090557; GO:0048872; GO:0060563; GO:0021537; GO:0060019; GO:0070445; GO:1902414; GO:0032880; GO:0034334	GO:0005515; GO:0017016; GO:0045296; GO:0050839	GO:0005911; GO:0005654; GO:0005829; GO:0005737; GO:0030054; GO:0005886; GO:0016607; GO:0043296; GO:0005912; GO:0005913; GO:0045177	2742	4.942e-06	0.0003036	17	13760539	13906150	145612	+	TRUE	4.078	5.683	8.946	9.436	157.5	28.74	218.4	65.95	239.5	96.92	338.2	239.4	169.8	0.09822	0.178	0.2002	3.19	0.5805	4.311	1.425	4.846	1.98	6.602	4.671	3.208	green
ENSMUSG00000038351	ENSMUST00000057631; ENSMUST00000081799; ENSMUST00000123573; ENSMUST00000148421; ENSMUST00000156287	Sgsm2	protein_coding	protein_coding	small G protein signaling modulator 2 [Source:MGI Symbol;Acc:MGI:2144695]	0.5639	GO:0043547; GO:0006886; GO:0031338; GO:0090630; GO:0034499	GO:0005096; GO:0017137	GO:0005737; GO:0012505; GO:0042470	2669	5.029e-06	0.0003074	11	74849261	74897060	47800	-	TRUE	-6.133	645.1	16.1	125	7.327	1.026	2.765	39.57	65.38	1.762	118.5	225.5	221.2	11.45	0.3291	2.725	0.1524	0.0213	0.05606	0.8785	1.359	0.03698	2.375	4.519	4.295	yellow
ENSMUSG00000009214	ENSMUST00000009358; ENSMUST00000163967	Mymk	protein_coding	protein_coding	myomaker, myoblast fusion factor [Source:MGI Symbol;Acc:MGI:1913389]	0.5412	GO:0007517; GO:0043403; GO:0007520; GO:0045026; GO:0014905	GO:0005515	GO:0016020; GO:0016021; GO:0005886	1296	5.107e-06	0.0003106	2	27061636	27072179	10544	-	TRUE	-8.944	3.789	117.2	139.2	0	0	0	212.8	81.14	69.6	89.62	0	21.9	0.1385	4.932	6.246	0	0	0	9.729	3.474	3.008	3.701	0	0.8758	yellow
ENSMUSG00000060639	ENSMUST00000102977	Hist1h4i	protein_coding	protein_coding	histone cluster 1, H4i [Source:MGI Symbol;Acc:MGI:2448432]	0.5282	GO:0006352; GO:0006334; GO:0006336; GO:0000183; GO:0051290; GO:0006335; GO:0045653	GO:0003677; GO:0046982; GO:0005515; GO:0003723; GO:0042393; GO:0019904	GO:0005634; GO:0043234; GO:0000786; GO:0005694; GO:0016020; GO:0070062; GO:0031012; GO:0000784; GO:0005654; GO:0000228; GO:0000788	727	5.18e-06	0.000313	13	22040636	22041362	727	-	TRUE	-1.38	683	798.9	583.9	270.2	227.9	293.1	191.7	288.3	228.2	100.5	190	328.6	44.52	59.94	46.71	20.63	17.36	21.82	15.62	22.01	17.58	7.401	13.98	23.42	red
ENSMUSG00000021902	ENSMUST00000022459; ENSMUST00000226310; ENSMUST00000226565; ENSMUST00000227668; ENSMUST00000228140; ENSMUST00000228437; ENSMUST00000228930	Phf7	protein_coding	protein_coding	PHD finger protein 7 [Source:MGI Symbol;Acc:MGI:1919088]	0.4828	GO:0008150	GO:0046872	GO:0005634; GO:0005654; GO:0005794; GO:0005829; GO:0005886; GO:0016607	1827	5.198e-06	0.000313	14	31237689	31251317	13629	-	TRUE	4.71	7.578	11.63	4.718	303.2	300.7	23.04	306	297	239.6	213.5	282.4	184	0.1965	0.3472	0.1502	9.212	9.116	0.6825	9.924	9.02	7.346	6.255	8.268	5.218	green
ENSMUSG00000070034	ENSMUST00000093508; ENSMUST00000128339; ENSMUST00000130727; ENSMUST00000131950; ENSMUST00000143363; ENSMUST00000150114; ENSMUST00000151690; ENSMUST00000152399; ENSMUST00000186740	Sp110	protein_coding	protein_coding	Sp110 nuclear body protein [Source:MGI Symbol;Acc:MGI:1923364]	0.4918	GO:0006355; GO:0006351; GO:0002376; GO:0045087; GO:0006915; GO:0043065; GO:0009617	GO:0003677	GO:0005634	1350	5.556e-06	0.0003329	1	85576899	85598817	21919	-	TRUE	-1.7	3534	2139	2504	676.9	979.2	849.8	2013	2461	3322	735.7	1227	1382	124.1	86.43	107.9	27.83	40.17	34.06	88.34	101.2	137.8	29.17	48.63	53.05	orange
ENSMUSG00000029919	ENSMUST00000031982; ENSMUST00000170252; ENSMUST00000205250	Hpgds	protein_coding	protein_coding	hematopoietic prostaglandin D synthase [Source:MGI Symbol;Acc:MGI:1859384]	0.426	GO:0006629; GO:0006631; GO:0006633; GO:0006693; GO:2000255; GO:0001516	GO:0016740; GO:0016853; GO:0042803; GO:0004364; GO:0000287; GO:0005509; GO:0004667	GO:0005737	2596	5.601e-06	0.000334	6	65117293	65144908	27616	-	TRUE	-1.437	3268	3755	2757	1023	1126	1448	4439	6276	5223	7469	6297	6513	59.65	78.89	61.76	21.88	24.02	30.18	101.3	134.2	112.7	154	129.8	130	yellow
ENSMUSG00000039501	ENSMUST00000048988; ENSMUST00000067584; ENSMUST00000128676; ENSMUST00000135967; ENSMUST00000155281	Znfx1	protein_coding	protein_coding	zinc finger, NFX1-type containing 1 [Source:MGI Symbol;Acc:MGI:2138982]	0.5404	GO:0006355; GO:0008150	GO:0003700; GO:0008270; GO:0046872; GO:0003723	GO:0005634; GO:0005575	3943	5.798e-06	0.0003441	2	167035793	167063015	27223	-	TRUE	-1.735	2361	2998	3243	595.4	1040	937.3	3523	3927	3446	1619	2609	1980	28.38	41.47	47.83	8.382	14.6	12.86	52.95	55.27	48.94	21.98	35.4	26.02	red
ENSMUSG00000023809	ENSMUST00000024575	Rps6ka2	protein_coding	protein_coding	ribosomal protein S6 kinase, polypeptide 2 [Source:MGI Symbol;Acc:MGI:1342290]	0.5435	GO:0006468; GO:0035556; GO:0016310; GO:0010628; GO:0007507; GO:0008285; GO:0001556; GO:0070613; GO:0043065; GO:0060047; GO:0018105; GO:0045786; GO:0045835; GO:0002035; GO:0010659; GO:0071322	GO:0004672; GO:0005524; GO:0016740; GO:0000287; GO:0005515; GO:0000166; GO:0016301; GO:0004674; GO:0004712; GO:0004711	GO:0005634; GO:0005654; GO:0005737; GO:0005819	5404	5.9e-06	0.0003485	17	7170115	7303313	133199	+	TRUE	4.578	10.42	10.74	0	98.92	160.1	251.6	91.44	8.665	29.96	134	11.81	59.14	0.09137	0.1084	0	1.016	1.641	2.52	1.003	0.08898	0.3105	1.328	0.1169	0.5671	green
ENSMUSG00000029223	ENSMUST00000031131; ENSMUST00000176015; ENSMUST00000177194; ENSMUST00000202339	Uchl1	protein_coding	protein_coding	ubiquitin carboxy-terminal hydrolase L1 [Source:MGI Symbol;Acc:MGI:103149]	0.5808	GO:0006508; GO:0006511; GO:0016579; GO:0007628; GO:0008283; GO:0007409; GO:0042755; GO:0007412; GO:0050905; GO:0043407; GO:0002931; GO:0019896; GO:0048747; GO:0019233	GO:0016787; GO:0008233; GO:0008234; GO:0004843; GO:0016874; GO:0036459; GO:0031625; GO:0043130; GO:0004197; GO:0031694; GO:0008242	GO:0016020; GO:0005622; GO:0005654; GO:0005829; GO:0005737; GO:0005886; GO:0070062; GO:0005783; GO:0005789; GO:0030424; GO:1904115; GO:0043025; GO:0043209; GO:0044306	719	5.933e-06	0.0003487	5	66676091	66687234	11144	+	TRUE	3.746	2.842	3.578	15.33	76.94	128.3	78.34	0	6.302	35.24	49.1	59.05	41.62	0.1873	0.2715	1.24	5.941	9.883	5.897	0	0.4864	2.745	3.655	4.394	2.999	blue
ENSMUSG00000003233	ENSMUST00000003318; ENSMUST00000169552; ENSMUST00000171572; ENSMUST00000171774	Dvl3	protein_coding	protein_coding	dishevelled segment polarity protein 3 [Source:MGI Symbol;Acc:MGI:108100]	0.5915	GO:0035556; GO:0007275; GO:0016055; GO:0045893; GO:0001934; GO:0050821; GO:0043547; GO:0060070; GO:0060071; GO:0003007; GO:0043507; GO:0090179; GO:0003148; GO:0035567; GO:0038031; GO:0090103; GO:1904953; GO:1903827; GO:0042493	GO:0005515; GO:0046982; GO:0008013; GO:0002020; GO:0005102; GO:0005109; GO:0048365; GO:0030674	GO:0005829; GO:0005737; GO:0000790; GO:1990909; GO:0005622	2562	5.989e-06	0.0003503	16	20516982	20532520	15539	+	TRUE	3.144	12.31	12.52	10.62	183.2	71.85	58.06	102	122.9	4.405	45.98	26.84	96.37	0.2278	0.2667	0.241	3.969	1.553	1.227	2.359	2.662	0.0963	0.9605	0.5605	1.949	blue
ENSMUSG00000059401	ENSMUST00000082088; ENSMUST00000114629	Mamld1	protein_coding	protein_coding	mastermind-like domain containing 1 [Source:MGI Symbol;Acc:MGI:3045303]	0.5182	GO:0006355; GO:0006351; GO:0006357	GO:0003674	GO:0005575; GO:0005634	4071	6.066e-06	0.0003532	X	71050256	71156056	105801	+	TRUE	-8.331	503.9	116.3	2.359	0.9159	1.026	0	0.8793	53.57	0	5.455	122.4	82.14	5.866	1.558	0.0337	0.01249	0.01396	0	0.0128	0.7302	0	0.07172	1.608	1.045	yellow
ENSMUSG00000029304	ENSMUST00000031243; ENSMUST00000086833; ENSMUST00000112746; ENSMUST00000112747; ENSMUST00000112748; ENSMUST00000132457; ENSMUST00000145084	Spp1	protein_coding	protein_coding	secreted phosphoprotein 1 [Source:MGI Symbol;Acc:MGI:98389]	0.4628	GO:0010469; GO:0007155; GO:0045893; GO:0030593; GO:0031214; GO:0001503; GO:1990830; GO:0043066; GO:0010811; GO:0033280; GO:0071498; GO:0001649; GO:0006710; GO:0045780; GO:0071394; GO:2000866	GO:0005125; GO:0050840	GO:0005615; GO:0005794; GO:0005737; GO:0005576; GO:0070062; GO:0045177	1063	6.229e-06	0.0003598	5	104435118	104441050	5933	+	TRUE	3.106	68090	13520	67140	403800	440000	431300	39210	46480	60630	34040	20630	55830	3035	693.8	3674	21090	22920	21960	2186	2427	3194	1714	1038	2721	blue
ENSMUSG00000036353	ENSMUST00000050360; ENSMUST00000170388; ENSMUST00000196583; ENSMUST00000199609; ENSMUST00000199675	P2ry12	protein_coding	protein_coding	purinergic receptor P2Y, G-protein coupled 12 [Source:MGI Symbol;Acc:MGI:1918089]	0.4056	GO:0007186; GO:0007165; GO:0035589; GO:0007596; GO:0007599; GO:0071407; GO:0070527; GO:0007193; GO:0030168; GO:0043270; GO:0007188; GO:0006930; GO:0071318; GO:1904139; GO:0001973; GO:0008347; GO:0010700; GO:0030030; GO:0043491; GO:0045596; GO:0051924; GO:0070588; GO:0071805	GO:0004871; GO:0004930; GO:0045028; GO:0001609; GO:0001621	GO:0016020; GO:0016021; GO:0005886; GO:0009986; GO:0005887; GO:0031224; GO:0005739; GO:0005901; GO:0009897; GO:0009925	1894	6.238e-06	0.0003598	3	59216272	59262871	46600	-	TRUE	-2.818	11730	2813	10270	1182	1149	1172	7733	5322	5410	7392	3819	4558	293.4	81.03	315.4	34.66	33.59	33.5	241.9	155.9	160	208.9	107.9	124.7	yellow
ENSMUSG00000021423	ENSMUST00000021860; ENSMUST00000225716	Ly86	protein_coding	protein_coding	lymphocyte antigen 86 [Source:MGI Symbol;Acc:MGI:1321404]	0.4664	GO:0002376; GO:0045087; GO:0006954; GO:0031666	GO:0005515	GO:0005576; GO:0005615	1909	6.412e-06	0.0003681	13	37345208	37419036	73829	+	TRUE	-1.903	31880	14730	21980	5379	6364	6512	20360	24860	23100	24240	16760	19490	791.4	420.8	669.7	156.4	184.6	184.6	632	722.7	677.8	679.5	469.6	529.1	yellow
ENSMUSG00000038872	ENSMUST00000043896; ENSMUST00000188994; ENSMUST00000212094; ENSMUST00000220518; ENSMUST00000221100; ENSMUST00000221237; ENSMUST00000221632	Zfhx3	protein_coding	protein_coding	zinc finger homeobox 3 [Source:MGI Symbol;Acc:MGI:99948]	0.5148	GO:0006355; GO:0007050; GO:0007420; GO:0045664	GO:0008270; GO:0046872; GO:0003677; GO:0043565; GO:0003676	GO:0005634; GO:0005737	5536	6.504e-06	0.0003716	8	107942644	108961630	1018987	+	TRUE	-1.932	863.9	1416	951.9	213.4	255.6	375.1	1023	850	911	1876	1234	1395	7.394	13.95	10	2.14	2.557	3.667	10.96	8.52	9.216	18.14	11.92	13.06	yellow
ENSMUSG00000060519	ENSMUST00000079625; ENSMUST00000122242; ENSMUST00000150557; ENSMUST00000152604; ENSMUST00000154353; ENSMUST00000156861; ENSMUST00000188964; ENSMUST00000190607	Tor3a	protein_coding	protein_coding	torsin family 3, member A [Source:MGI Symbol;Acc:MGI:1353652]	0.5493		GO:0005524; GO:0005515; GO:0000166; GO:0016887	GO:0005737; GO:0070062; GO:0005783; GO:0005788	1864	6.639e-06	0.0003776	1	156653617	156674356	20740	-	TRUE	-1.84	8622	6636	4137	1759	1651	1985	7756	5537	6946	3434	3276	2668	219.2	194.2	129.1	52.38	49.07	57.64	246.6	164.8	208.7	98.61	94.02	74.16	red
ENSMUSG00000048240	ENSMUST00000092285; ENSMUST00000099462; ENSMUST00000117805; ENSMUST00000118233; ENSMUST00000118465; ENSMUST00000126317	Gng7	protein_coding	protein_coding	guanine nucleotide binding protein (G protein), gamma 7 [Source:MGI Symbol;Acc:MGI:95787]	0.5516	GO:0007186; GO:0007165; GO:0007626; GO:0001662; GO:0007168; GO:0045761	GO:0004871	GO:0016020; GO:0005886; GO:0005834; GO:0070062	2475	6.923e-06	0.0003919	10	80948624	81014945	66322	-	TRUE	-6.728	20.84	29.52	58.98	0	0	0.9217	57.15	109.5	0.8811	21.04	138.5	102.9	0.399	0.6506	1.386	0	0	0.02015	1.368	2.455	0.01994	0.455	2.994	2.155	yellow
ENSMUSG00000018819	ENSMUST00000018963; ENSMUST00000038946; ENSMUST00000105966; ENSMUST00000105967; ENSMUST00000105968; ENSMUST00000126149; ENSMUST00000128986; ENSMUST00000132956; ENSMUST00000140626; ENSMUST00000142408; ENSMUST00000149521; ENSMUST00000156960	Lsp1	protein_coding	protein_coding	lymphocyte specific 1 [Source:MGI Symbol;Acc:MGI:96832]	0.549	GO:0007165; GO:0006915; GO:0006952; GO:0007010; GO:0006935	GO:0004871; GO:0003779	GO:0016020; GO:0005886; GO:0070062	1305	7.02e-06	0.0003955	7	142460809	142494867	34059	+	TRUE	-1.089	10270	12970	10880	5228	5606	5145	11900	13840	17050	12050	11960	10390	373	542.2	484.7	222.4	237.9	213.3	540.5	588.3	731.8	494.2	490.1	412.5	red
ENSMUSG00000049409	ENSMUST00000050887; ENSMUST00000203636; ENSMUST00000204682	Prokr1	protein_coding	protein_coding	prokineticin receptor 1 [Source:MGI Symbol;Acc:MGI:1929676]	0.5087	GO:0007186; GO:0007165; GO:0007623; GO:0007268; GO:0007631; GO:0008015; GO:0007218; GO:0060976; GO:0043066	GO:0004871; GO:0004930; GO:0004983; GO:0001602	GO:0016020; GO:0016021; GO:0005886	2971	7.052e-06	0.0003955	6	87578591	87590743	12153	-	TRUE	4.993	0.9472	7.157	0	122.7	88.27	55.3	5.276	0	0	0	1.074	73.38	0.01511	0.1314	0	2.293	1.645	1.007	0.1052	0	0	0	0.01933	1.28	blue
ENSMUSG00000021981	ENSMUST00000022553; ENSMUST00000223678; ENSMUST00000224281; ENSMUST00000224893; ENSMUST00000225149; ENSMUST00000225595	Cab39l	protein_coding	protein_coding	calcium binding protein 39-like [Source:MGI Symbol;Acc:MGI:1914081]	0.4284	GO:0008150	GO:0003674	GO:0070062	1576	7.083e-06	0.0003955	14	59440972	59585764	144793	+	TRUE	-1.618	1981	2003	2055	504.7	569.6	884.8	959.3	1061	823.8	622.7	573.3	684.5	59.55	69.33	75.83	17.78	20.02	30.38	36.07	37.36	29.27	21.15	19.46	22.51	red
ENSMUSG00000104213	ENSMUST00000192250; ENSMUST00000194162	Ighd	protein_coding	IG_C_gene	immunoglobulin heavy constant delta [Source:MGI Symbol;Acc:MGI:96447]	0.4742	GO:0016064; GO:0016446; GO:0030890; GO:0050776; GO:0006910; GO:0006911; GO:0006958; GO:0042742; GO:0045087; GO:0050853	GO:0003823; GO:0034987	GO:0009897; GO:0019815; GO:0016020; GO:0016021; GO:0042571; GO:0072562	1304	7.245e-06	0.0004028	12	113406604	113416324	9721	-	TRUE	-8.516	23.68	7.157	679.4	0	1.026	0.9217	158.3	14.18	185.9	1.559	71.93	94.18	0.8605	0.2994	30.3	0	0.04359	0.03825	7.192	0.6034	7.984	0.06397	2.951	3.743	orange
ENSMUSG00000025498	ENSMUST00000026571; ENSMUST00000097952; ENSMUST00000106023; ENSMUST00000123525; ENSMUST00000127161; ENSMUST00000127223; ENSMUST00000131399; ENSMUST00000146373; ENSMUST00000148414; ENSMUST00000155744; ENSMUST00000156938; ENSMUST00000209899; ENSMUST00000210506	Irf7	protein_coding	protein_coding	interferon regulatory factor 7 [Source:MGI Symbol;Acc:MGI:1859212]	0.5636	GO:0006355; GO:0016064; GO:0006351; GO:0045944; GO:0045893; GO:0002376; GO:0045087; GO:0051607; GO:0032728; GO:0060340; GO:0032727; GO:0032481; GO:0045088; GO:0002819; GO:0034124; GO:0045351; GO:0032607; GO:0032608; GO:0034127	GO:0003700; GO:0003677; GO:0005515; GO:0000979; GO:0000982	GO:0005634; GO:0005654; GO:0005829; GO:0005737	1330	7.283e-06	0.0004031	7	141262706	141266481	3776	-	TRUE	-1.594	6125	6626	8657	1760	2642	2656	9616	7258	9394	1682	2692	1907	218.2	271.8	378.6	73.48	110	108.1	428.4	302.8	395.6	67.68	108.3	74.29	orange
ENSMUSG00000055240	ENSMUST00000167107; ENSMUST00000173151; ENSMUST00000174417; ENSMUST00000174512; ENSMUST00000183047	Zfp101	protein_coding	protein_coding	zinc finger protein 101 [Source:MGI Symbol;Acc:MGI:107547]	0.4476	GO:0006355; GO:0008150	GO:0046872; GO:0003674; GO:0003676	GO:0005622; GO:0005575	1772	7.383e-06	0.0004067	17	33360507	33394641	34135	-	TRUE	-1.338	208.4	210.2	235.9	76.02	93.4	88.48	201.4	148.1	199.1	142.6	306	242	5.573	6.471	7.743	2.382	2.919	2.702	6.733	4.638	6.293	4.308	9.238	7.078	red
ENSMUSG00000033952	ENSMUST00000053364; ENSMUST00000196272; ENSMUST00000197096; ENSMUST00000199998; ENSMUST00000200083	Aspm	protein_coding	protein_coding	asp (abnormal spindle)-like, microcephaly associated (Drosophila) [Source:MGI Symbol;Acc:MGI:1334448]	0.4481	GO:0007283; GO:0007049; GO:0051301; GO:0007420; GO:0002052; GO:0090263; GO:0007051; GO:0021987; GO:0008584; GO:0048477; GO:0001764; GO:0045665; GO:0097150; GO:0048589; GO:0021873; GO:0051653; GO:0051661; GO:0045769; GO:0051445; GO:0090306	GO:0005516; GO:0019901	GO:0005634; GO:0005737; GO:0005856; GO:0005874; GO:0000922; GO:0005819; GO:0030496; GO:0097431; GO:0036449; GO:0072687; GO:0005813; GO:0016324	4492	7.547e-06	0.0004139	1	139454772	139494091	39320	+	TRUE	-7.866	164.8	8.051	67.23	0.9159	0	0	693.7	112.6	191.2	6.234	40.8	2.19	1.739	0.09777	0.8705	0.01132	0	0	9.152	1.392	2.384	0.07428	0.4859	0.02527	orange
ENSMUSG00000018395	ENSMUST00000057330; ENSMUST00000118353; ENSMUST00000120613; ENSMUST00000130037; ENSMUST00000132496; ENSMUST00000132653; ENSMUST00000140359; ENSMUST00000173744	Kif3a	protein_coding	protein_coding	kinesin family member 3A [Source:MGI Symbol;Acc:MGI:107689]	0.481	GO:0007018; GO:0001701; GO:0001822; GO:0007507; GO:0009952; GO:0030030; GO:0060271; GO:0007368; GO:0021915; GO:0044458; GO:1905515; GO:0060122; GO:0010457; GO:0034454; GO:0007224; GO:0001947; GO:0009953; GO:0021904; GO:0008544; GO:0050679; GO:0021542; GO:0036334; GO:0048260; GO:0061351; GO:0090316; GO:1905128; GO:2000771	GO:0005524; GO:0003777; GO:0000166; GO:0008017; GO:0003774; GO:0005515; GO:0030507; GO:0017137; GO:0016887; GO:0019894; GO:0032403	GO:0005874; GO:0015630; GO:0005737; GO:0005856; GO:0042995; GO:0070062; GO:0005813; GO:0005929; GO:0005829; GO:0005876; GO:0005814; GO:0043005; GO:0031514; GO:0030990; GO:0005930; GO:0016939; GO:0032391; GO:0043025; GO:0097470; GO:1904115	1598	7.76e-06	0.0004237	11	53567379	53601967	34589	+	TRUE	4.805	0	17.89	9.436	233.6	226.8	302.3	450.2	215.8	268.7	341.3	512.1	799.5	0	0.6107	0.3434	8.114	7.862	10.24	16.69	7.495	9.418	11.43	17.15	25.92	green
ENSMUSG00000014599	ENSMUST00000014743; ENSMUST00000118593; ENSMUST00000120243; ENSMUST00000120654; ENSMUST00000153114; ENSMUST00000155557; ENSMUST00000156820	Csf1	protein_coding	protein_coding	colony stimulating factor 1 (macrophage) [Source:MGI Symbol;Acc:MGI:1339753]	0.5375	GO:0010469; GO:0048873; GO:0010628; GO:0002376; GO:0045087; GO:0046579; GO:0045860; GO:0001954; GO:0006954; GO:0040018; GO:0008284; GO:0010744; GO:0007169; GO:0030335; GO:0002158; GO:0030316; GO:0045672; GO:0030278; GO:0045651; GO:0032270; GO:0045657; GO:0060444; GO:0003006; GO:0010759; GO:0032946; GO:0038145; GO:0042488; GO:0060611; GO:0060763; GO:1902228; GO:1904141	GO:0008083; GO:0005515; GO:0042802; GO:0042803; GO:0005125; GO:0005157	GO:0005615; GO:0016020; GO:0016021; GO:0005886; GO:0048471; GO:0005576; GO:0070062; GO:1990682	1989	7.826e-06	0.0004254	3	107741048	107760469	19422	-	TRUE	1.288	517.2	594	739.6	1443	1439	1617	168.8	252.9	222.9	243.1	81.59	46	12.32	16.29	21.63	40.26	40.07	44.01	5.03	7.055	6.277	6.543	2.195	1.198	cyan
ENSMUSG00000025086	ENSMUST00000026072; ENSMUST00000026073	Trub1	protein_coding	protein_coding	TruB pseudouridine (psi) synthase family member 1 [Source:MGI Symbol;Acc:MGI:1919383]	0.4601	GO:0006396; GO:0008033; GO:0001522; GO:0009451; GO:0006400; GO:1990481	GO:0003723; GO:0016853; GO:0009982	GO:0005739	4048	7.942e-06	0.0004298	19	57452906	57491005	38100	+	TRUE	4.261	4.736	9.84	4.718	219.8	25.66	126.3	52.76	189.1	108.4	364.7	450.9	272.7	0.05544	0.1326	0.06779	3.015	0.3511	1.688	0.7723	2.592	1.499	4.822	5.96	3.491	green
ENSMUSG00000038696	ENSMUST00000113123; ENSMUST00000113124; ENSMUST00000113126; ENSMUST00000124443; ENSMUST00000129633; ENSMUST00000137021; ENSMUST00000138933; ENSMUST00000141253; ENSMUST00000147337; ENSMUST00000149383; ENSMUST00000156967	Mapkap1	protein_coding	protein_coding	mitogen-activated protein kinase associated protein 1 [Source:MGI Symbol;Acc:MGI:2444554]	0.5231	GO:0046580; GO:0031098; GO:0030950; GO:0038203; GO:0021762	GO:0005515; GO:0017016; GO:0080025; GO:0019901; GO:0070300; GO:0005546; GO:0005547; GO:0043325	GO:0016020; GO:0005886; GO:0005634; GO:0005654; GO:0005794; GO:0005829; GO:0005737; GO:0031410; GO:0031932	1340	8.231e-06	0.0004435	2	34406771	34624950	218180	+	TRUE	1.47	286.1	328.3	264.2	973.6	819.1	632.3	748.3	1048	1268	840.9	304.9	713	10.12	13.36	11.47	40.34	33.85	25.53	33.09	43.39	52.99	33.59	12.17	27.57	blue
ENSMUSG00000032232	ENSMUST00000072899; ENSMUST00000121322; ENSMUST00000122065; ENSMUST00000136044; ENSMUST00000146567; ENSMUST00000152224	Cgnl1	protein_coding	protein_coding	cingulin-like 1 [Source:MGI Symbol;Acc:MGI:1915428]	0.5403	GO:0007015; GO:0051058	GO:0003774	GO:0016459	3319	8.443e-06	0.000453	9	71626509	71771602	145094	-	TRUE	3.446	8.525	47.41	24.77	403.9	318.2	155.8	72.1	46.48	76.65	56.89	186.8	281.5	0.1217	0.7792	0.4341	6.756	5.309	2.54	1.287	0.7771	1.293	0.9174	3.011	4.394	blue
ENSMUSG00000021062	ENSMUST00000021459; ENSMUST00000118604; ENSMUST00000121716; ENSMUST00000122419; ENSMUST00000134124; ENSMUST00000141622; ENSMUST00000143863; ENSMUST00000154765	Rab15	protein_coding	protein_coding	RAB15, member RAS oncogene family [Source:MGI Symbol;Acc:MGI:1916865]	0.5377	GO:1903307	GO:0003924; GO:0005525	GO:0005737; GO:0005929; GO:0010008; GO:0048471; GO:0070062	1046	8.489e-06	0.0004534	12	76797960	76822908	24949	-	TRUE	5.691	1.894	8.051	3.539	186.8	11.29	501.4	1.759	70.11	3.524	1.559	4.294	4.381	0.08582	0.4199	0.1968	9.917	0.5978	25.94	0.09962	3.719	0.1887	0.07975	0.2197	0.217	blue
ENSMUSG00000045672	ENSMUST00000036300; ENSMUST00000125504; ENSMUST00000148751; ENSMUST00000149856; ENSMUST00000151992; ENSMUST00000183913; ENSMUST00000184067	Col27a1	protein_coding	protein_coding	collagen, type XXVII, alpha 1 [Source:MGI Symbol;Acc:MGI:2672118]	0.5945	GO:0030198; GO:0003431	GO:0046872; GO:0005201	GO:0005578; GO:0005576; GO:0005581; GO:0005583	4338	8.724e-06	0.000464	4	63214004	63334991	120988	+	TRUE	-4.65	54.94	367.7	70.77	4.58	12.32	2.765	61.55	241.8	27.31	311.7	209.4	375.6	0.6001	4.623	0.9489	0.05861	0.1572	0.03449	0.8408	3.094	0.3526	3.846	2.582	4.487	yellow
ENSMUSG00000032870	ENSMUST00000043200; ENSMUST00000151615	Smap2	protein_coding	protein_coding	small ArfGAP 2 [Source:MGI Symbol;Acc:MGI:1917030]	0.5282	GO:0043547	GO:0046872; GO:0005096; GO:0005515	GO:0005737	1916	8.775e-06	0.0004646	4	120968317	121017247	48931	-	TRUE	-1.372	1840	1294	1431	644.8	501.9	610.1	955.8	558.5	977.1	1287	1519	1365	45.49	36.83	43.43	18.68	14.51	17.23	29.56	16.18	28.56	35.94	42.42	36.9	red
ENSMUSG00000038637	ENSMUST00000047093; ENSMUST00000070458; ENSMUST00000084446; ENSMUST00000144008; ENSMUST00000144199; ENSMUST00000150141; ENSMUST00000209220	Lrrc56	protein_coding	protein_coding	leucine rich repeat containing 56 [Source:MGI Symbol;Acc:MGI:1917802]	0.5783	GO:0008150	GO:0003674	GO:0005575	1838	8.961e-06	0.0004725	7	141194157	141210055	15899	+	TRUE	-5.376	20.84	50.99	244.2	4.58	2.053	0.9217	0	49.63	292.5	30.39	122.4	26.28	0.5373	1.513	7.726	0.1383	0.06186	0.02714	0	1.498	8.913	0.885	3.563	0.741	orange
ENSMUSG00000020258	ENSMUST00000036382; ENSMUST00000112543; ENSMUST00000159809; ENSMUST00000162562; ENSMUST00000217417	Glyctk	protein_coding	protein_coding	glycerate kinase [Source:MGI Symbol;Acc:MGI:2444085]	0.5929	GO:0006468	GO:0008887	GO:0005737; GO:0005794; GO:0005829	1999	9.072e-06	0.0004763	9	106152857	106158138	5282	-	TRUE	4.442	3.789	6.262	0	48.54	121.1	54.38	0.8793	1.576	3.524	0	0	89.8	0.08982	0.1709	0	1.348	3.356	1.472	0.02606	0.04374	0.09874	0	0	2.328	blue
ENSMUSG00000048445	ENSMUST00000056781; ENSMUST00000143895; ENSMUST00000150640	Ccdc57	protein_coding	protein_coding	coiled-coil domain containing 57 [Source:MGI Symbol;Acc:MGI:1918526]	0.5415	GO:0008150	GO:0003674	GO:0005575	1729	9.537e-06	0.0004986	11	120826529	120932872	106344	-	TRUE	4.665	3.789	1.789	2.359	35.72	139.6	24.88	66.82	37.02	68.72	13.25	38.65	43.81	0.1038	0.05645	0.07936	1.147	4.471	0.7789	2.29	1.188	2.226	0.4101	1.196	1.313	green
ENSMUSG00000020116	ENSMUST00000020317; ENSMUST00000123754	Pno1	protein_coding	protein_coding	partner of NOB1 homolog [Source:MGI Symbol;Acc:MGI:1913499]	0.4314	GO:0008150	GO:0003676; GO:0003723	GO:0005634; GO:0005730	1024	9.587e-06	0.0004991	11	17203198	17211568	8371	-	TRUE	1.006	998.4	1060	941.3	1829	2121	2050	634.8	823.2	692.5	1306	346.8	514.7	46.2	56.47	53.46	99.16	114.7	108.3	36.74	44.61	37.88	68.27	18.12	26.05	blue
ENSMUSG00000031715	ENSMUST00000043359; ENSMUST00000122807; ENSMUST00000140110; ENSMUST00000142470; ENSMUST00000148455; ENSMUST00000150277	Smarca5	protein_coding	protein_coding	SWI/SNF related, matrix associated, actin dependent regulator of chromatin, subfamily a, member 5 [Source:MGI Symbol;Acc:MGI:1935129]	0.3895	GO:0016569; GO:0045893; GO:0043044; GO:0006338; GO:0006334; GO:0006352; GO:0016584; GO:1990830; GO:0006333; GO:0000183	GO:0005524; GO:0016787; GO:0003677; GO:0003676; GO:0000166; GO:0016887; GO:0004386; GO:0042393; GO:0005515; GO:0016818; GO:0031491	GO:0005634; GO:0031213; GO:0016589; GO:0000793; GO:0001650; GO:0005654; GO:0043596; GO:0031010; GO:0005677	1944	9.8e-06	0.000508	8	80698507	80739497	40991	-	TRUE	1.063	661.2	674.5	569.7	1370	1380	1216	1236	1110	777.1	1111	848.1	975.8	16.12	18.93	17.05	39.13	39.33	33.84	37.68	31.68	22.39	30.6	23.34	26.01	blue
ENSMUSG00000048327	ENSMUST00000052708	Ckap2l	protein_coding	protein_coding	cytoskeleton associated protein 2-like [Source:MGI Symbol;Acc:MGI:1917716]	0.4597	GO:0008150	GO:0003674	GO:0005829; GO:0005737; GO:0005856; GO:0005813; GO:0000922; GO:0072686	3137	1.01e-05	0.0005215	2	129268210	129297212	29003	-	TRUE	3.323	7.578	3.578	14.15	61.37	60.56	126.3	1446	972.9	508.4	590.7	28.99	313.2	0.1145	0.06222	0.2624	1.086	1.069	2.178	27.31	17.21	9.076	10.08	0.4944	5.174	green
ENSMUSG00000102374	ENSMUST00000191945	Gm38387	protein_coding	TEC	predicted gene, 38387 [Source:MGI Symbol;Acc:MGI:5613622]	0.3714				2577	1.052e-05	0.0005407	1	66769290	66771866	2577	-	TRUE	-8.254	117.5	3.578	193.4	0.9159	0	0	0	18.12	1.762	0.7793	38.65	0	2.16	0.07574	4.366	0.01973	0	0	0	0.3901	0.0383	0.01619	0.8024	0	orange
ENSMUSG00000070565	ENSMUST00000078308; ENSMUST00000128538; ENSMUST00000129880; ENSMUST00000132699; ENSMUST00000134543; ENSMUST00000143080; ENSMUST00000143358	Rasal2	protein_coding	protein_coding	RAS protein activator like 2 [Source:MGI Symbol;Acc:MGI:2443881]	0.4829	GO:0007165; GO:0043547; GO:0043087; GO:0046580	GO:0005096	GO:0005737; GO:0031235	2945	1.104e-05	0.0005654	1	157135182	157412595	277414	-	TRUE	-5.081	203.7	19.68	125	7.327	1.026	1.843	49.24	74.05	0.8811	240.8	190	43.81	3.277	0.3645	2.469	0.1381	0.0193	0.03387	0.9908	1.395	0.01676	4.376	3.452	0.7708	yellow
ENSMUSG00000114432	ENSMUST00000225167; ENSMUST00000225802; ENSMUST00000225859	AC160962.1	protein_coding	protein_coding		0.4263				1095	1.208e-05	0.0006158	13	60895350	60936571	41222	-	TRUE	-4.111	1270	135.1	738.4	61.37	14.37	47.93	1140	726.3	969.2	569.7	1148	730.5	54.97	6.729	39.22	3.111	0.7268	2.369	61.71	36.81	49.57	27.85	56.07	34.57	yellow
ENSMUSG00000038126	ENSMUST00000031344; ENSMUST00000128027; ENSMUST00000130502; ENSMUST00000141203; ENSMUST00000142498; ENSMUST00000143476; ENSMUST00000147737; ENSMUST00000149933; ENSMUST00000156013; ENSMUST00000156745; ENSMUST00000184951	Mphosph9	protein_coding	protein_coding	M-phase phosphoprotein 9 [Source:MGI Symbol;Acc:MGI:2443138]	0.4803			GO:0005794; GO:0005814; GO:0016020	2506	1.227e-05	0.0006231	5	124250959	124327972	77014	-	TRUE	2.871	18	14.31	48.36	244.6	201.2	137.3	224.2	184.3	103.1	67.02	94.48	112.8	0.3403	0.3116	1.122	5.418	4.446	2.966	5.302	4.082	2.304	1.431	2.017	2.332	blue
ENSMUSG00000021624	ENSMUST00000022124; ENSMUST00000167144; ENSMUST00000170878; ENSMUST00000171267; ENSMUST00000172138	Cd180	protein_coding	protein_coding	CD180 antigen [Source:MGI Symbol;Acc:MGI:1194924]	0.4646	GO:0002376; GO:0045087; GO:0071222; GO:0006954; GO:0031666; GO:0002322; GO:0002224	GO:0005515; GO:0004872	GO:0016020; GO:0016021; GO:0005886; GO:0005887	1245	1.272e-05	0.0006431	13	102693558	102739629	46072	+	TRUE	-2.023	1393	708.5	1125	273.9	182.7	334.6	1342	1379	1118	1369	1068	1236	53.03	31.04	52.57	12.21	8.127	14.54	63.86	61.48	50.3	58.86	45.9	51.46	yellow
ENSMUSG00000002100	ENSMUST00000111430; ENSMUST00000137942; ENSMUST00000169776	Mybpc3	protein_coding	protein_coding	myosin binding protein C, cardiac [Source:MGI Symbol;Acc:MGI:102844]	0.5654	GO:0003007; GO:0006942; GO:0055010; GO:0060048	GO:0008307; GO:0017022; GO:0032036; GO:0042802	GO:0005863; GO:0030017; GO:0031672; GO:0097512	4150	1.293e-05	0.000651	2	91118144	91136516	18373	+	TRUE	-5.54	113.7	9.84	56.62	0.9159	2.053	0.9217	0.8793	2.363	9.692	145.7	1.074	9.857	1.298	0.1293	0.7935	0.01225	0.0274	0.01202	0.01255	0.0316	0.1308	1.879	0.01384	0.1231	yellow
ENSMUSG00000042642	ENSMUST00000050398; ENSMUST00000107426; ENSMUST00000107429; ENSMUST00000129308; ENSMUST00000162701	Flad1	protein_coding	protein_coding	flavin adenine dinucleotide synthetase 1 [Source:MGI Symbol;Acc:MGI:2443030]	0.5512	GO:0008152; GO:0055114; GO:0006747	GO:0016740; GO:0000166; GO:0005524; GO:0003824; GO:0016779; GO:0003919	GO:0005829; GO:0005737; GO:0005886	1901	1.31e-05	0.0006571	3	89401004	89411870	10867	-	TRUE	1.932	177.1	217.4	205.2	876.5	445.5	959.4	506.5	727.9	716.3	608.6	776.2	600.2	4.415	6.238	6.279	25.6	12.98	27.31	15.79	21.25	21.1	17.14	21.85	16.36	blue
ENSMUSG00000020423	ENSMUST00000020692	Btg2	protein_coding	protein_coding	B cell translocation gene 2, anti-proliferative [Source:MGI Symbol;Acc:MGI:108384]	0.4973	GO:0006355; GO:0006351; GO:0008285; GO:0035914; GO:0000122; GO:0006479; GO:0009952; GO:0006974; GO:0031175; GO:0043066; GO:0017148; GO:2000178; GO:0021954; GO:0030182; GO:0008306; GO:0060213; GO:0021542; GO:0009612; GO:0010033; GO:0010243; GO:0014070; GO:0043434; GO:0043524; GO:0051602	GO:0005515; GO:0001078	GO:0070062	2743	1.371e-05	0.0006845	1	134075170	134079120	3951	-	TRUE	-1.452	3563	5240	5152	1405	1829	1844	2766	2855	1676	1510	1755	1946	61.54	104.2	109.2	28.44	36.93	36.39	59.76	57.75	34.22	29.45	34.24	36.76	red
ENSMUSG00000039050	ENSMUST00000040668; ENSMUST00000124225; ENSMUST00000140210; ENSMUST00000142376	Osbpl2	protein_coding	protein_coding	oxysterol binding protein-like 2 [Source:MGI Symbol;Acc:MGI:2442832]	0.5157	GO:0008150; GO:0006810; GO:0006869	GO:0008289; GO:0015485	GO:0005575	1536	1.386e-05	0.0006893	2	180119306	180162680	43375	+	TRUE	1.815	134.5	124.3	141.5	631.1	461.9	309.7	522.3	315.9	283.7	826.8	236.2	261.7	4.15	4.416	5.36	22.81	16.65	10.91	20.15	11.41	10.34	28.81	8.227	8.83	blue
ENSMUSG00000026809	ENSMUST00000102877; ENSMUST00000124840; ENSMUST00000144209; ENSMUST00000145014	Spaca9	protein_coding	protein_coding	sperm acrosome associated 9 [Source:MGI Symbol;Acc:MGI:1917237]	0.553	GO:0008150	GO:0048306	GO:0005737; GO:0031410; GO:0001669; GO:0005881	578	1.393e-05	0.00069	2	28692080	28699727	7648	-	TRUE	5.132	0.9472	2.684	0	25.65	29.77	78.34	96.72	0	184.1	398.2	177.1	108.4	0.07759	0.2531	0	2.461	2.85	7.329	9.907	0	17.83	36.84	16.38	9.712	blue
ENSMUSG00000026815	ENSMUST00000028156; ENSMUST00000145690; ENSMUST00000155686; ENSMUST00000164290	Gfi1b	protein_coding	protein_coding	growth factor independent 1B [Source:MGI Symbol;Acc:MGI:1276578]	0.5666	GO:0006355; GO:0007275; GO:0006351; GO:0030854; GO:0045646; GO:0051572; GO:0051574	GO:0046872; GO:0003677; GO:0003676; GO:0005515; GO:0001085	GO:0005634; GO:0005667; GO:0016363	1024	1.537e-05	0.0007561	2	28609450	28621982	12533	-	TRUE	-8.466	1.894	204.9	156.9	0.9159	0	0	0	0	1.762	2.338	0	0	0.08767	10.91	8.91	0.04966	0	0	0	0	0.09638	0.1222	0	0	red
ENSMUSG00000034212	ENSMUST00000112998; ENSMUST00000160548; ENSMUST00000212504	Ankmy1	protein_coding	protein_coding	ankyrin repeat and MYND domain containing 1 [Source:MGI Symbol;Acc:MGI:3045261]	0.5345				2766	1.539e-05	0.0007561	1	92859803	92902906	43104	-	TRUE	3.454	9.472	7.157	3.539	116.3	73.9	32.26	21.1	22.06	22.91	91.96	1.074	94.18	0.1623	0.1411	0.07441	2.335	1.48	0.6311	0.4521	0.4425	0.4638	1.779	0.02077	1.764	blue
ENSMUSG00000022129	ENSMUST00000022725; ENSMUST00000227850; ENSMUST00000228548; ENSMUST00000228925	Dct	protein_coding	protein_coding	dopachrome tautomerase [Source:MGI Symbol;Acc:MGI:102563]	0.4716	GO:0055114; GO:0008152; GO:0002052; GO:0043473; GO:0048468; GO:0042438; GO:0048066; GO:0006583; GO:0021847	GO:0046872; GO:0016853; GO:0016491; GO:0004167	GO:0016020; GO:0016021; GO:0005737; GO:0005829; GO:0042470; GO:0033162	2024	1.566e-05	0.0007663	14	118012790	118052244	39455	-	TRUE	-3.393	145.9	199.5	90.82	7.327	27.71	6.452	17.59	24.42	145.4	26.5	619.5	88.71	3.415	5.376	2.61	0.201	0.7583	0.1725	0.5149	0.6695	4.023	0.7007	16.37	2.271	yellow
ENSMUSG00000024286	ENSMUST00000053917	Ccny	protein_coding	protein_coding	cyclin Y [Source:MGI Symbol;Acc:MGI:1915224]	0.4638	GO:0016055; GO:0000079; GO:0007049; GO:0051301; GO:0060828; GO:0000086; GO:0045737	GO:0019901; GO:0005515; GO:0016538	GO:0016020; GO:0005886; GO:0005634; GO:0070062; GO:0000308	4017	1.584e-05	0.0007724	18	9314044	9450150	136107	-	TRUE	1.793	632.7	375.7	370.4	1971	1512	1278	1079	459.3	972.7	1211	902.9	837.8	7.464	5.102	5.363	27.24	20.84	17.22	15.92	6.344	13.56	16.14	12.03	10.81	blue
ENSMUSG00000000386	ENSMUST00000023655; ENSMUST00000113768; ENSMUST00000135184; ENSMUST00000142883; ENSMUST00000155233	Mx1	protein_coding	protein_coding	MX dynamin-like GTPase 1 [Source:MGI Symbol;Acc:MGI:97243]	0.4836		GO:0000166; GO:0003924; GO:0005525		2464	1.652e-05	0.0008023	16	97447035	97462907	15873	-	TRUE	-2.918	824.1	2549	3560	238.1	439.3	235	2225	3465	2410	325.8	1125	552	15.85	56.42	84.03	5.366	9.874	5.162	53.5	78.04	54.77	7.076	24.43	11.61	orange
ENSMUSG00000025854	ENSMUST00000026972; ENSMUST00000159176; ENSMUST00000160645; ENSMUST00000160988; ENSMUST00000161641; ENSMUST00000197027	Fam20c	protein_coding	protein_coding	family with sequence similarity 20, member C [Source:MGI Symbol;Acc:MGI:2136853]	0.5831	GO:0016310; GO:0031214; GO:0001501; GO:0070166; GO:0006468; GO:0030501; GO:0045669; GO:0051174; GO:0040036; GO:0036179; GO:0046034; GO:0071895; GO:0097187	GO:0016740; GO:0046872; GO:0000166; GO:0005524; GO:0016301; GO:0004674; GO:0005509; GO:0030145	GO:0005615; GO:0005794; GO:0005576; GO:0070062; GO:0005737	2004	1.663e-05	0.0008042	5	138754514	138810077	55564	+	TRUE	2.004	659.3	1312	1623	4929	5169	4264	921.5	610.5	781.5	800.3	1410	2581	15.59	35.72	47.11	136.5	142.9	115.1	27.25	16.91	21.84	21.38	37.63	66.74	blue
ENSMUSG00000045136	ENSMUST00000075774; ENSMUST00000220744	Tubb2b	protein_coding	protein_coding	tubulin, beta 2B class IIB [Source:MGI Symbol;Acc:MGI:1920960]	0.5385	GO:0007010; GO:0007017; GO:0007399; GO:0001764; GO:1902669	GO:0000166; GO:0046982; GO:0003924; GO:0005200; GO:0005525	GO:0005634; GO:0015630; GO:0005737; GO:0005856; GO:0005874	1306	1.676e-05	0.0008075	13	34126748	34130466	3719	-	TRUE	-5.953	34.1	142.2	71.95	0	4.106	0	72.1	32.3	105.7	63.9	0	74.47	1.237	5.941	3.204	0	0.1741	0	3.271	1.372	4.534	2.619	0	2.955	yellow
ENSMUSG00000045381	ENSMUST00000052975; ENSMUST00000214690	Olfr433	protein_coding	protein_coding	olfactory receptor 433 [Source:MGI Symbol;Acc:MGI:3030267]	0.4323	GO:0007186; GO:0007165; GO:0007608; GO:0050896; GO:0050911; GO:0050907	GO:0004871; GO:0004930; GO:0004984; GO:0004888	GO:0016020; GO:0016021; GO:0005886	2687	1.715e-05	0.0008231	1	174040705	174044411	3707	+	TRUE	-8.563	5.683	30.42	164	0	0	0	13.19	6.302	33.48	1.559	21.47	0	0.1002	0.6175	3.549	0	0	0	0.2909	0.1301	0.6978	0.03105	0.4275	0	orange
ENSMUSG00000002799	ENSMUST00000075827; ENSMUST00000220771; ENSMUST00000220855; ENSMUST00000221320; ENSMUST00000221454; ENSMUST00000221647; ENSMUST00000221696; ENSMUST00000222402; ENSMUST00000223140; ENSMUST00000223304	Jag2	protein_coding	protein_coding	jagged 2 [Source:MGI Symbol;Acc:MGI:1098270]	0.6046	GO:0010469; GO:0007275; GO:0001701; GO:0007219; GO:0007154; GO:0007605; GO:0001501; GO:0030217; GO:0042127; GO:0030154; GO:0045061; GO:0003016; GO:0042475; GO:0030155; GO:0045747; GO:0001709; GO:0016331; GO:0009912; GO:0007283; GO:0042492; GO:1990134	GO:0005509; GO:0008083; GO:0005515; GO:0005112	GO:0016020; GO:0016021; GO:0005887; GO:0005886	1129	1.753e-05	0.0008379	12	112907819	112929776	21958	-	TRUE	-7.684	26.52	72.46	9.436	0	0	0	7.034	2.363	7.048	3.117	4.294	2.19	1.113	3.501	0.4861	0	0	0	0.3692	0.1162	0.3496	0.1478	0.2035	0.1005	red
ENSMUSG00000041445	ENSMUST00000111908; ENSMUST00000227130	Mmrn2	protein_coding	protein_coding	multimerin 2 [Source:MGI Symbol;Acc:MGI:2385618]	0.5349	GO:0001525; GO:0030948; GO:0090051		GO:0005615; GO:0005578; GO:0005576; GO:0070062; GO:0031012; GO:0005604	2246	1.772e-05	0.0008412	14	34375465	34404287	28823	+	TRUE	-7.141	17.05	15.21	42.46	0	0	0	0	0	1.762	3.897	1.074	2.19	0.3597	0.3693	1.1	0	0	0	0	0	0.04394	0.09285	0.02557	0.05053	red
ENSMUSG00000038204	ENSMUST00000048302; ENSMUST00000117900; ENSMUST00000119657	Asb10	protein_coding	protein_coding	ankyrin repeat and SOCS box-containing 10 [Source:MGI Symbol;Acc:MGI:2152836]	0.583	GO:0008150; GO:0035556; GO:0016567	GO:0031625; GO:0004842	GO:0005634; GO:0005737; GO:0000151; GO:0005622	1765	1.776e-05	0.0008412	5	24532697	24540978	8282	-	TRUE	-8.379	94.72	245.1	2.359	0	0	0.9217	18.46	290.7	0.8811	14.81	170.7	6.571	2.543	7.575	0.07774	0	0	0.02826	0.6199	9.139	0.02796	0.449	5.174	0.1929	orange
ENSMUSG00000037007	ENSMUST00000049393; ENSMUST00000132318; ENSMUST00000144786; ENSMUST00000165640	Zfp113	protein_coding	protein_coding	zinc finger protein 113 [Source:MGI Symbol;Acc:MGI:1929116]	0.488	GO:0006355	GO:0046872; GO:0003676; GO:0003700; GO:0042802	GO:0005622	2195	1.78e-05	0.0008412	5	138139702	138155744	16043	-	TRUE	2.922	18	9.84	40.1	118.2	172.4	217.5	114.3	171.7	65.2	45.98	121.3	74.47	0.3885	0.2445	1.063	2.988	4.351	5.363	3.086	4.341	1.664	1.121	2.957	1.758	blue
ENSMUSG00000030275	ENSMUST00000032413; ENSMUST00000203341; ENSMUST00000204947; ENSMUST00000205256	Etnk1	protein_coding	protein_coding	ethanolamine kinase 1 [Source:MGI Symbol;Acc:MGI:1922570]	0.4783	GO:0016310; GO:0006629; GO:0008654; GO:0006646	GO:0016740; GO:0000166; GO:0005524; GO:0016301; GO:0004305	GO:0005654; GO:0005829; GO:0005737; GO:0005886; GO:0016020	4362	1.851e-05	0.0008714	6	143167221	143232307	65087	+	TRUE	-1.544	2743	2321	1732	948.9	647.7	726.3	1900	1897	1605	856.5	1317	1793	29.8	29.02	23.09	12.08	8.223	9.011	25.81	24.13	20.61	10.51	16.16	21.3	red
ENSMUSG00000023951	ENSMUST00000024747; ENSMUST00000071648; ENSMUST00000113519; ENSMUST00000113520; ENSMUST00000133605; ENSMUST00000142321; ENSMUST00000142351; ENSMUST00000143985; ENSMUST00000146149; ENSMUST00000150327; ENSMUST00000167860; ENSMUST00000214739; ENSMUST00000217017	Vegfa	protein_coding	protein_coding	vascular endothelial growth factor A [Source:MGI Symbol;Acc:MGI:103178]	0.5565	GO:0010469; GO:0048873; GO:0007275; GO:0045944; GO:0001541; GO:0010628; GO:0001934; GO:0010629; GO:0030154; GO:0000122; GO:0001701; GO:0016477; GO:0001822; GO:0050731; GO:0033138; GO:0006357; GO:0002052; GO:0071542; GO:0001568; GO:0008360; GO:0003007; GO:0048844; GO:0043066; GO:0048469; GO:0032147; GO:0090190; GO:0008283; GO:0048739; GO:0008284; GO:0007595; GO:0001525; GO:0001666; GO:0030324; GO:…	GO:0008083; GO:0008201; GO:0005515; GO:0042802; GO:0046982; GO:0005125; GO:0048018; GO:0005102; GO:0005172; GO:0042056; GO:0001968; GO:0043184; GO:0050840; GO:0038191; GO:0005161; GO:0043183	GO:0005615; GO:0016020; GO:0005886; GO:0005634; GO:0009986; GO:0005737; GO:0005576; GO:0030141	1230	1.886e-05	0.0008837	17	46016993	46032369	15377	-	TRUE	2.33	69.15	39.36	23.59	214.3	189.9	259.9	12.31	81.14	0	12.47	6.442	30.66	2.664	1.746	1.116	9.674	8.55	11.44	0.593	3.661	0	0.5426	0.2802	1.292	blue
ENSMUSG00000004562	ENSMUST00000093813; ENSMUST00000100639; ENSMUST00000182019; ENSMUST00000182061; ENSMUST00000182193; ENSMUST00000182217; ENSMUST00000182338; ENSMUST00000182412; ENSMUST00000182480; ENSMUST00000182504; ENSMUST00000182609; ENSMUST00000182644; ENSMUST00000182649; ENSMUST00000182667; ENSMUST00000182740; ENSMUST00000182760; ENSMUST00000182777; ENSMUST00000182828; ENSMUST00000182905; ENSMUST00000182909;…	Arhgef40	protein_coding	protein_coding	Rho guanine nucleotide exchange factor (GEF) 40 [Source:MGI Symbol;Acc:MGI:2685515]	0.5752	GO:0065009; GO:0008150; GO:0035023	GO:0003674; GO:0005085; GO:0005089	GO:0005575; GO:0005737	2016	1.897e-05	0.0008837	14	51984719	52006251	21533	+	TRUE	-5.016	17.05	234.4	734.8	13.74	9.237	7.373	521.4	448.2	483.7	448.9	374.7	475.3	0.4008	6.342	21.2	0.3783	0.2538	0.1979	15.33	12.34	13.44	11.92	9.944	12.22	yellow
ENSMUSG00000048027	ENSMUST00000170578	Rgmb	protein_coding	protein_coding	repulsive guidance molecule family member B [Source:MGI Symbol;Acc:MGI:1916049]	0.5298	GO:0007155; GO:0030509; GO:0045893; GO:0007165	GO:0042802; GO:0015026	GO:0016020; GO:0005886; GO:0031225; GO:0046658; GO:0045121; GO:0005793	2633	1.899e-05	0.0008837	17	15806253	15826586	20334	-	TRUE	-2.507	357.1	393.6	648.7	52.21	57.48	135.5	366.7	220.6	485.5	290.7	634.5	595.8	6.427	8.155	14.33	1.101	1.209	2.785	8.252	4.649	10.33	5.909	12.89	11.72	yellow
ENSMUSG00000026158	ENSMUST00000027343; ENSMUST00000186064; ENSMUST00000188677; ENSMUST00000189537	Ogfrl1	protein_coding	protein_coding	opioid growth factor receptor-like 1 [Source:MGI Symbol;Acc:MGI:1917405]	0.4336	GO:0008150	GO:0003674; GO:0004872	GO:0016020; GO:0005575	2525	1.971e-05	0.0009136	1	23366424	23397772	31349	-	TRUE	-1.238	2178	2252	2678	1199	884.7	918	1461	1230	1900	1802	1515	1549	40.87	48.64	61.68	26.36	19.41	19.67	34.3	27.04	42.15	38.19	32.1	31.78	red
ENSMUSG00000062822	ENSMUST00000026519; ENSMUST00000224081; ENSMUST00000224312; ENSMUST00000225186; ENSMUST00000225292; ENSMUST00000225726	4833420G17Rik	protein_coding	protein_coding	RIKEN cDNA 4833420G17 gene [Source:MGI Symbol;Acc:MGI:1914642]	0.4574	GO:0008150	GO:0003674	GO:0005575	2322	2.116e-05	0.0009771	13	119462768	119486120	23353	+	TRUE	-1.516	1090	1006	736	341.6	257.6	388	641	610.5	586.8	756.7	274.8	439.2	22.25	23.64	18.44	8.168	6.145	9.043	16.36	14.59	14.15	17.44	6.333	9.8	red
ENSMUSG00000026180	ENSMUST00000027372; ENSMUST00000106899	Cxcr2	protein_coding	protein_coding	chemokine (C-X-C motif) receptor 2 [Source:MGI Symbol;Acc:MGI:105303]	0.4582	GO:0007186; GO:0007165; GO:0006935; GO:0070098; GO:0030593; GO:0043066; GO:0008284; GO:0007166; GO:0006968; GO:0007200; GO:0031623; GO:0042119; GO:0038112; GO:0002438; GO:0002690; GO:0007204; GO:0010666; GO:0030901; GO:0033030; GO:0043117; GO:0045766; GO:0072173; GO:0090023	GO:0004871; GO:0004930; GO:0005515; GO:0016494; GO:0004918; GO:0004950; GO:0019959	GO:0016020; GO:0016021; GO:0005886; GO:0009986; GO:0005622; GO:0042629	2633	2.185e-05	0.001003	1	74153989	74161246	7258	+	TRUE	-1.633	12710	14330	8969	3576	4891	3086	12.31	35.45	1348	155.9	4.294	191.7	228.8	296.9	198.1	75.39	102.9	63.42	0.277	0.7471	28.67	3.168	0.08726	3.772	cyan
ENSMUSG00000028859	ENSMUST00000030673; ENSMUST00000106162; ENSMUST00000140426; ENSMUST00000153968	Csf3r	protein_coding	protein_coding	colony stimulating factor 3 receptor (granulocyte) [Source:MGI Symbol;Acc:MGI:1339755]	0.5487	GO:0007155; GO:0019221; GO:0030593; GO:0045637; GO:0097186	GO:0004896; GO:0005515; GO:0051916	GO:0016020; GO:0016021	2064	2.189e-05	0.001003	4	126024550	126044440	19891	+	TRUE	-1.317	13070	19290	18100	7327	5883	6971	3244	2705	3567	3536	1580	2370	300	509.9	510.2	197.1	157.9	182.8	93.12	72.73	96.8	91.69	40.96	59.5	red
ENSMUSG00000027901	ENSMUST00000029508; ENSMUST00000139062; ENSMUST00000149225; ENSMUST00000183271; ENSMUST00000193651; ENSMUST00000195305	Dennd2d	protein_coding	protein_coding	DENN/MADD domain containing 2D [Source:MGI Symbol;Acc:MGI:2181193]	0.5084	GO:0065009	GO:0005085; GO:0017112	GO:0005654; GO:0005829; GO:0005737	1665	2.227e-05	0.001017	3	106482405	106503030	20626	+	TRUE	-1.417	587.3	416	441.1	167.6	160.1	211.1	176.7	42.54	378.9	191.7	461.6	320.9	16.71	13.63	15.41	5.589	5.326	6.86	6.29	1.418	12.74	6.163	14.83	9.986	red
ENSMUSG00000078922	ENSMUST00000068063; ENSMUST00000132745; ENSMUST00000146439	Tgtp1	protein_coding	protein_coding	T cell specific GTPase 1 [Source:MGI Symbol;Acc:MGI:98734]	0.464	GO:0002376; GO:0045087; GO:0035458; GO:0009615; GO:0006952; GO:0006955; GO:0034341; GO:0035455	GO:0016787; GO:0000166; GO:0005525; GO:0003924	GO:0005794; GO:0016020; GO:0005737; GO:0005783; GO:0005622; GO:0005789	1320	2.251e-05	0.001024	11	48985327	48994172	8846	-	TRUE	-8.837	181.9	57.25	2.359	0	0	0	70.34	158.3	54.63	1.559	70.86	0	6.529	2.366	0.1039	0	0	0	3.158	6.656	2.318	0.0632	2.872	0	orange
ENSMUSG00000078627	ENSMUST00000049995; ENSMUST00000100332; ENSMUST00000130685; ENSMUST00000138977; ENSMUST00000151305	March10	protein_coding	protein_coding	membrane-associated ring finger (C3HC4) 10 [Source:MGI Symbol;Acc:MGI:2443469]	0.5264	GO:0008150	GO:0008270; GO:0046872; GO:0003674	GO:0005575	1685	2.289e-05	0.001036	11	105360798	105456735	95938	-	TRUE	-7.292	97.56	7.157	56.62	0.9159	0	0	0.8793	0.7878	0	0.7793	0	2.19	2.744	0.2317	1.954	0.03018	0	0	0.03092	0.02594	0	0.02475	0	0.06736	red
ENSMUSG00000047719	ENSMUST00000051633; ENSMUST00000156686	Ubiad1	protein_coding	protein_coding	UbiA prenyltransferase domain containing 1 [Source:MGI Symbol;Acc:MGI:1918957]	0.5679	GO:0098869; GO:0006744; GO:0072358; GO:0042371; GO:0001885; GO:0009234; GO:0032194	GO:0016740; GO:0016209; GO:0016765; GO:0004659	GO:0016020; GO:0016021; GO:0000139; GO:0005794; GO:0005634; GO:0005737; GO:0005739; GO:0005783; GO:0005789; GO:0030173	1784	2.295e-05	0.001036	4	148434495	148444771	10277	-	TRUE	4.49	4.736	2.684	24.77	210.7	427	71.89	172.3	128.4	267.8	619.6	383.3	272.7	0.1258	0.08206	0.8076	6.556	13.26	2.181	5.724	3.994	8.408	18.59	11.49	7.921	green
ENSMUSG00000058966	ENSMUST00000079423; ENSMUST00000098032; ENSMUST00000205324; ENSMUST00000205722; ENSMUST00000205888; ENSMUST00000206558; ENSMUST00000207020	Fam57b	protein_coding	protein_coding	family with sequence similarity 57, member B [Source:MGI Symbol;Acc:MGI:1916202]	0.5576	GO:0006629; GO:0046513; GO:0045599	GO:0050291	GO:0016020; GO:0016021; GO:0000139; GO:0005794; GO:0005783; GO:0005789	1388	2.368e-05	0.001066	7	126797668	126830219	32552	+	TRUE	1.263	1135	767.6	1080	2286	2362	2482	908.3	755.5	729.5	840.1	869.6	1033	38.74	30.16	45.27	91.44	94.24	96.77	38.78	30.2	29.44	32.39	33.52	38.55	blue
ENSMUSG00000021638	ENSMUST00000022140; ENSMUST00000069756; ENSMUST00000159459; ENSMUST00000159515; ENSMUST00000160859	Ocln	protein_coding	protein_coding	occludin [Source:MGI Symbol;Acc:MGI:106183]	0.4512	GO:0070830; GO:0045216; GO:0070673; GO:0071356	GO:0005515; GO:0019904	GO:0016020; GO:0016021; GO:0005886; GO:0009986; GO:0030054; GO:0031410; GO:0005911; GO:0005923; GO:0016324; GO:0030139; GO:0016327; GO:0016328	2335	2.411e-05	0.001081	13	100496507	100552718	56212	-	TRUE	-7.002	8.525	60.83	62.51	0.9159	0	0	26.38	0	0	0.7793	19.32	2.19	0.173	1.421	1.557	0.02178	0	0	0.6694	0	0	0.01786	0.4428	0.04861	red
ENSMUSG00000026748	ENSMUST00000028081; ENSMUST00000114702; ENSMUST00000114703; ENSMUST00000126173	Plxdc2	protein_coding	protein_coding	plexin domain containing 2 [Source:MGI Symbol;Acc:MGI:1914698]	0.4578			GO:0016020; GO:0016021; GO:0005886; GO:0070062	3103	2.457e-05	0.001097	2	16356304	16755839	399536	+	TRUE	-1.97	1290	1768	3152	526.7	513.2	538.2	3674	1305	1738	3740	2753	2471	19.7	31.07	59.08	9.422	9.16	9.387	70.17	23.33	31.37	64.51	47.46	41.26	yellow
ENSMUSG00000103038	ENSMUST00000192140	Gm37124	protein_coding	TEC	predicted gene, 37124 [Source:MGI Symbol;Acc:MGI:5610352]	0.3835				1992	2.542e-05	0.001132	1	137924388	137926379	1992	+	TRUE	-8.608	0.9472	228.1	172.2	0	0	0.9217	34.29	39.39	7.93	0	38.65	13.14	0.02253	6.247	5.028	0	0	0.02504	1.02	1.097	0.2229	0	1.038	0.3419	orange
ENSMUSG00000022661	ENSMUST00000023341; ENSMUST00000163230; ENSMUST00000165910; ENSMUST00000166512; ENSMUST00000166630; ENSMUST00000167355; ENSMUST00000167552; ENSMUST00000171328; ENSMUST00000171855; ENSMUST00000172091; ENSMUST00000172297	Cd200	protein_coding	protein_coding	CD200 antigen [Source:MGI Symbol;Acc:MGI:1196990]	0.4904	GO:0050776; GO:0043031		GO:0016020; GO:0016021	912	2.59e-05	0.001149	16	45382135	45409053	26919	-	TRUE	-7.417	5.683	65.3	105	0	0	0.9217	105.5	285.2	520.7	462.9	576.5	676.8	0.2951	3.903	6.69	0	0	0.05465	6.85	17.34	31.95	27.15	33.79	38.43	yellow
ENSMUSG00000034842	ENSMUST00000113083; ENSMUST00000117108; ENSMUST00000118106; ENSMUST00000119587; ENSMUST00000120193; ENSMUST00000120416; ENSMUST00000120781; ENSMUST00000121096; ENSMUST00000124509; ENSMUST00000125462; ENSMUST00000126281; ENSMUST00000128246; ENSMUST00000129222; ENSMUST00000135528; ENSMUST00000138003; ENSMUST00000138687; ENSMUST00000145072; ENSMUST00000152041; ENSMUST00000154245	Art3	protein_coding	protein_coding	ADP-ribosyltransferase 3 [Source:MGI Symbol;Acc:MGI:1202729]	0.4685	GO:0008150; GO:0006471	GO:0016740; GO:0016757; GO:0003674; GO:0003956	GO:0016020; GO:0005886; GO:0070062; GO:0031225	1024	2.611e-05	0.001154	5	92331827	92414628	82802	+	TRUE	-3.999	1298	334.6	783.2	56.79	7.185	86.64	165.3	208.8	674.9	1.559	384.3	42.71	60.05	17.82	44.49	3.079	0.3886	4.579	9.566	11.31	36.91	0.08147	20.08	2.161	orange
ENSMUSG00000028777	ENSMUST00000030561	Gnat3	protein_coding	protein_coding	guanine nucleotide binding protein, alpha transducing 3 [Source:MGI Symbol;Acc:MGI:3588268]	0.4122	GO:0007165; GO:0007186; GO:0007188; GO:0050913; GO:0035094; GO:0001580; GO:0050917; GO:0050909; GO:0050916	GO:0046872; GO:0004871; GO:0000166; GO:0003924; GO:0005525; GO:0019001; GO:0031683; GO:0001664	GO:0043234; GO:0005737; GO:0001669; GO:0005930; GO:0016324; GO:0001750; GO:0001917	1361	2.625e-05	0.001156	5	17962549	18019834	57286	+	TRUE	6.354	0	0.8946	0	21.07	19.5	47	0	0	0	0	1.074	0	0	0.03585	0	0.8593	0.7936	1.869	0	0	0	0	0.0422	0	blue
ENSMUSG00000038663	ENSMUST00000042318	Fsd2	protein_coding	protein_coding	fibronectin type III and SPRY domain containing 2 [Source:MGI Symbol;Acc:MGI:2444310]	0.4838				3985	2.719e-05	0.001193	7	81533308	81566944	33637	-	TRUE	-8.098	238.7	4.473	38.92	0	0	0.9217	0.8793	0	80.18	4.676	1.074	20.81	2.838	0.06123	0.5681	0	0	0.01252	0.01307	0	1.127	0.0628	0.01441	0.2706	red
ENSMUSG00000103199	ENSMUST00000192072	Gm37648	protein_coding	TEC	predicted gene, 37648 [Source:MGI Symbol;Acc:MGI:5610876]	0.4366				2563	2.754e-05	0.001204	1	156455290	156457852	2563	+	TRUE	5.966	0	0.8946	1.18	76.94	14.37	34.1	4.396	0.7878	1.762	3.897	22.55	82.14	0	0.01904	0.02677	1.667	0.3105	0.7201	0.1016	0.01706	0.03851	0.08137	0.4706	1.661	blue
ENSMUSG00000060450	ENSMUST00000072376; ENSMUST00000170811; ENSMUST00000171461	Rnf14	protein_coding	protein_coding	ring finger protein 14 [Source:MGI Symbol;Acc:MGI:1929668]	0.4693	GO:0006355; GO:0006351; GO:0007165; GO:0045893; GO:0042787; GO:0016567; GO:0000209; GO:0032436; GO:0060765	GO:0016740; GO:0046872; GO:0004842; GO:0061630; GO:0031624; GO:0050681; GO:0019787	GO:0005634; GO:0005829; GO:0005737; GO:0000151	3092	2.877e-05	0.001253	18	38296635	38317847	21213	+	TRUE	2.942	209.3	58.15	103.8	805.1	1514	518	517.9	563.2	387.7	738.8	621.6	776.5	3.208	1.026	1.953	14.46	27.12	9.066	9.925	10.11	7.022	12.79	10.76	13.01	blue
ENSMUSG00000011832	ENSMUST00000175650; ENSMUST00000176072; ENSMUST00000176149; ENSMUST00000176186; ENSMUST00000176462; ENSMUST00000176645; ENSMUST00000176764; ENSMUST00000176825; ENSMUST00000177053; ENSMUST00000177077; ENSMUST00000177085; ENSMUST00000177309; ENSMUST00000177455; ENSMUST00000177499	Evi5l	protein_coding	protein_coding	ecotropic viral integration site 5 like [Source:MGI Symbol;Acc:MGI:2442167]	0.5745	GO:0043547; GO:0043087; GO:0006886; GO:0031338; GO:0090630; GO:1902017; GO:1902018	GO:0005096; GO:0017137	GO:0012505; GO:0005622	2048	2.9e-05	0.001257	8	4166567	4211257	44691	+	TRUE	3.488	11.37	14.31	12.97	284.9	43.11	105.1	211	21.27	159.5	107.5	21.47	173	0.263	0.3812	0.3685	7.722	1.166	2.776	6.106	0.5763	4.361	2.811	0.5609	4.378	green
ENSMUSG00000005575	ENSMUST00000005714; ENSMUST00000123541; ENSMUST00000125964; ENSMUST00000126827; ENSMUST00000131837; ENSMUST00000138357; ENSMUST00000156389; ENSMUST00000165394	Ube2m	protein_coding	protein_coding	ubiquitin-conjugating enzyme E2M [Source:MGI Symbol;Acc:MGI:108278]	0.5661	GO:0016567; GO:0045116; GO:0006464; GO:0043525	GO:0000166; GO:0005524; GO:0016874; GO:0004842; GO:0019788; GO:0018169	GO:0005737; GO:0070062	881	2.907e-05	0.001257	7	13035120	13038275	3156	-	TRUE	1.256	325.8	301.5	383.3	754.7	942.2	705.1	381.6	307.2	316.3	313.3	662.4	535.5	17.52	18.66	25.3	47.55	59.22	43.3	25.66	19.35	20.1	19.03	40.22	31.49	blue
ENSMUSG00000036905	ENSMUST00000046384	C1qb	protein_coding	protein_coding	complement component 1, q subcomponent, beta polypeptide [Source:MGI Symbol;Acc:MGI:88224]	0.5735	GO:0002376; GO:0045087; GO:0048839; GO:0006958	GO:0042803	GO:0005615; GO:0005576; GO:0070062; GO:0072562; GO:0005581	1088	2.946e-05	0.00127	4	136880129	136886187	6059	-	TRUE	-1.037	64280	71850	61590	27830	34330	33760	123100	132000	115700	128900	101600	101100	2800	3602	3292	1420	1748	1679	6702	6730	5958	6341	4995	4813	yellow
ENSMUSG00000027381	ENSMUST00000019281; ENSMUST00000089634; ENSMUST00000103210; ENSMUST00000103211; ENSMUST00000110341; ENSMUST00000129206; ENSMUST00000132201; ENSMUST00000146023	Bcl2l11	protein_coding	protein_coding	BCL2-like 11 (apoptosis facilitator) [Source:MGI Symbol;Acc:MGI:1197519]	0.5065	GO:0007283; GO:0042981; GO:0097192; GO:0001701; GO:0006915; GO:0001822; GO:0009791; GO:0043280; GO:0006919; GO:0007160; GO:0043525; GO:0002262; GO:0046620; GO:0048536; GO:0043065; GO:0008584; GO:0048070; GO:0042475; GO:0008630; GO:0001776; GO:0001782; GO:0001783; GO:0070242; GO:0034976; GO:0030879; GO:0045787; GO:0048538; GO:0035148; GO:0002260; GO:0032464; GO:0043029; GO:0043583; GO:0048066; GO:…	GO:0005515; GO:0008017; GO:0070840; GO:0019901; GO:0046982	GO:0016020; GO:0005829; GO:0005737; GO:0043231; GO:0005739; GO:0005874; GO:0005868; GO:0019898; GO:0097136; GO:0097140; GO:0097141	2127	3.102e-05	0.001333	2	128126038	128162547	36510	+	TRUE	-1.293	1880	1924	2399	878.4	963.8	679.3	812.4	816.9	746.3	1208	1069	1253	41.89	49.35	65.6	22.93	25.1	17.28	22.63	21.31	19.65	30.4	26.9	30.52	red
ENSMUSG00000030798	ENSMUST00000033063; ENSMUST00000098461; ENSMUST00000209677; ENSMUST00000209779; ENSMUST00000210000; ENSMUST00000210078; ENSMUST00000210226; ENSMUST00000210372; ENSMUST00000211373	Cd37	protein_coding	protein_coding	CD37 antigen [Source:MGI Symbol;Acc:MGI:88330]	0.572	GO:0050688; GO:0042832; GO:0008285; GO:0007166; GO:0002639; GO:0030886; GO:0002920		GO:0016020; GO:0016021; GO:0001772; GO:0070062; GO:0005887	1070	3.126e-05	0.001338	7	45233632	45239115	5484	-	TRUE	-1.524	4874	3779	3113	1146	1228	1703	3027	2834	2401	3519	2675	3012	215.9	192.6	169.2	59.45	63.54	86.14	167.7	147	125.7	176	133.8	145.8	red
ENSMUSG00000114487	ENSMUST00000225382	CT010498.1	protein_coding	protein_coding		0.4267				546	3.172e-05	0.001353	13	60853230	60935590	82361	-	TRUE	-5.01	180.9	27.73	140.4	3.664	7.185	0	58.03	29.15	37	55.33	34.36	23	15.7	2.771	14.95	0.3725	0.7288	0	6.298	2.962	3.796	5.424	3.366	2.183	yellow
ENSMUSG00000050844	ENSMUST00000057341; ENSMUST00000186635	1700020N01Rik	protein_coding	protein_coding	RIKEN cDNA 1700020N01 gene [Source:MGI Symbol;Acc:MGI:1914942]	0.4318	GO:0006355; GO:0008150	GO:0003674; GO:0003676	GO:0005622; GO:0005575	628	3.23e-05	0.001373	10	21593145	21622376	29232	+	TRUE	5.213	0	0.8946	2.359	61.37	35.92	16.59	0	0	0.8811	95.08	0	91.99	0	0.0777	0.2185	5.425	3.168	1.43	0	0	0.07857	8.103	0	7.591	blue
ENSMUSG00000027078	ENSMUST00000102642; ENSMUST00000150325; ENSMUST00000154709; ENSMUST00000159150	Ube2l6	protein_coding	protein_coding	ubiquitin-conjugating enzyme E2L 6 [Source:MGI Symbol;Acc:MGI:1914500]	0.5297	GO:0016567; GO:0019941; GO:0032020	GO:0016740; GO:0005515; GO:0000166; GO:0005524; GO:0043130; GO:0042296; GO:0019787		899	3.241e-05	0.001373	2	84798828	84810335	11508	+	TRUE	-2.004	4352	6487	3921	712.6	1526	1423	3325	4426	2966	1518	1684	1389	229.2	393.2	253.4	43.97	93.94	85.59	219	272.9	184.6	90.3	100.2	79.97	orange
ENSMUSG00000021666	ENSMUST00000022170; ENSMUST00000042084; ENSMUST00000159321; ENSMUST00000160139; ENSMUST00000160981; ENSMUST00000160989; ENSMUST00000161518; ENSMUST00000161639; ENSMUST00000161825; ENSMUST00000161843; ENSMUST00000161913; ENSMUST00000161929	Gfm2	protein_coding	protein_coding	G elongation factor, mitochondrial 2 [Source:MGI Symbol;Acc:MGI:2444783]	0.4789	GO:0006412; GO:0032543; GO:0032790	GO:0000166; GO:0003924; GO:0005525	GO:0005739	2379	3.304e-05	0.001395	13	97137937	97181195	43259	+	TRUE	-1.913	27380	11500	24350	5049	5586	6087	27420	19470	21810	28090	15700	20550	545.3	263.8	595.3	117.8	130	138.5	683	454.1	513.4	632	353.1	447.6	yellow
ENSMUSG00000044337	ENSMUST00000065587; ENSMUST00000159654	Ackr3	protein_coding	protein_coding	atypical chemokine receptor 3 [Source:MGI Symbol;Acc:MGI:109562]	0.5113	GO:0007186; GO:0007165; GO:0007275; GO:0007155; GO:0006935; GO:0001525; GO:0070374; GO:0031623; GO:0070098; GO:1902230; GO:0001570; GO:1905322	GO:0004871; GO:0004930; GO:0019956; GO:0015026; GO:0005044; GO:0019958; GO:0016494	GO:0016020; GO:0016021; GO:0005886; GO:0009986; GO:0005737; GO:0043231; GO:0005768; GO:0005769; GO:0048471; GO:0055037; GO:0005905; GO:0005634	1734	3.33e-05	0.001401	1	90203980	90216751	12772	+	TRUE	5.723	1.894	0.8946	1.18	62.28	140.6	5.53	23.74	0.7878	7.048	2.338	44.02	1.095	0.05177	0.02814	0.03956	1.994	4.491	0.1726	0.8113	0.02521	0.2277	0.07216	1.358	0.03273	blue
ENSMUSG00000040488	ENSMUST00000038618; ENSMUST00000108369; ENSMUST00000118583; ENSMUST00000118961; ENSMUST00000121175; ENSMUST00000125455; ENSMUST00000129471; ENSMUST00000134464; ENSMUST00000148594; ENSMUST00000206413	Ltbp4	protein_coding	protein_coding	latent transforming growth factor beta binding protein 4 [Source:MGI Symbol;Acc:MGI:1321395]	0.6117	GO:0007179; GO:0030162; GO:0046879	GO:0005509; GO:0019838; GO:0050431	GO:0005615; GO:0005578; GO:0005576; GO:0070062; GO:0031012	3031	3.345e-05	0.001403	7	27305136	27337692	32557	-	TRUE	-7.411	14.21	13.42	62.51	0	0	0	0	0.7878	0.8811	0.7793	32.21	6.571	0.2221	0.2415	1.2	0	0	0	0	0.01442	0.01628	0.01376	0.5685	0.1123	red
ENSMUSG00000061859	ENSMUST00000030290; ENSMUST00000041284; ENSMUST00000102792; ENSMUST00000107029; ENSMUST00000107030; ENSMUST00000107033; ENSMUST00000107034; ENSMUST00000134901; ENSMUST00000135606; ENSMUST00000136675; ENSMUST00000141796; ENSMUST00000141965; ENSMUST00000142103	Patj	protein_coding	protein_coding	PATJ, crumbs cell polarity complex component [Source:MGI Symbol;Acc:MGI:1277960]	0.4912		GO:0005515	GO:0016020; GO:0005886; GO:0048471; GO:0005829; GO:0005737; GO:0030054; GO:0070062; GO:0005923; GO:0005813; GO:0005815; GO:0016324; GO:0045177; GO:0043234	2715	3.386e-05	0.001415	4	98395785	98719603	323819	+	TRUE	-5.823	658.3	11.63	38.92	4.58	5.132	2.765	40.45	4.727	5.286	2.338	34.36	9.857	11.49	0.2337	0.8339	0.09364	0.1047	0.05511	0.8828	0.0966	0.109	0.04609	0.677	0.1881	red
ENSMUSG00000070327	ENSMUST00000093902; ENSMUST00000131035; ENSMUST00000172235	Rnf213	protein_coding	protein_coding	ring finger protein 213 [Source:MGI Symbol;Acc:MGI:1289196]	0.4934	GO:0051260; GO:0016567; GO:0006511; GO:0001525; GO:0002040; GO:0051865; GO:2000051	GO:0016740; GO:0046872; GO:0016787; GO:0004842; GO:0016887	GO:0005829; GO:0005737; GO:0016020; GO:0005730	11950	3.436e-05	0.001431	11	119393100	119487418	94319	+	TRUE	-1.458	6044	4264	5004	1386	2116	2047	4097	5245	5350	2919	2907	2455	23.97	19.47	24.35	6.438	9.809	9.27	20.32	24.36	25.07	13.07	13.02	10.65	red
ENSMUSG00000022586	ENSMUST00000023250; ENSMUST00000166694	Ly6i	protein_coding	protein_coding	lymphocyte antigen 6 complex, locus I [Source:MGI Symbol;Acc:MGI:1888480]	0.4973			GO:0016020; GO:0005886; GO:0031225	888	3.525e-05	0.001463	15	74979534	74983430	3897	-	TRUE	-2.802	2787	573.4	1248	249.1	172.4	236.9	316.5	352.1	274.9	2.338	146	0	148.7	35.22	81.74	15.58	10.75	14.44	21.12	22	17.34	0.1409	8.797	0	orange
ENSMUSG00000104068	ENSMUST00000193881	Gm37199	protein_coding	TEC	predicted gene, 37199 [Source:MGI Symbol;Acc:MGI:5610427]	0.4106				4065	3.596e-05	0.001488	3	50624347	50628411	4065	-	TRUE	4.464	10.42	18.79	0	137.4	200.1	311.5	10.55	147.3	18.5	233.8	243.7	55.85	0.1215	0.2521	0	1.876	2.727	4.147	0.1538	2.011	0.2549	3.078	3.208	0.712	blue
ENSMUSG00000033508	ENSMUST00000043400	Asprv1	protein_coding	protein_coding	aspartic peptidase, retroviral-like 1 [Source:MGI Symbol;Acc:MGI:1915105]	0.5462	GO:0006508; GO:0016485; GO:0043588	GO:0016787; GO:0008233; GO:0004190	GO:0016020; GO:0016021	1547	3.719e-05	0.001533	6	86628164	86629710	1547	+	TRUE	-1.497	2234	3328	3255	872	1286	952.1	59.79	0	142.7	0.7793	0	1.095	68.42	117.3	122.4	31.29	46.04	33.31	2.29	0	5.167	0.02696	0	0.03668	cyan
ENSMUSG00000015944	ENSMUST00000016088; ENSMUST00000140240; ENSMUST00000201013	Gatsl2	protein_coding	protein_coding	GATS protein-like 2 [Source:MGI Symbol;Acc:MGI:1933384]	0.5319	GO:1904262	GO:0042802	GO:0005829; GO:0005737; GO:0061700	2867	3.747e-05	0.00154	5	134099711	134144343	44633	+	TRUE	4.006	18	16.1	1.18	160.3	89.3	320.7	308.6	167	348	26.5	44.02	358.1	0.2975	0.3064	0.02393	3.104	1.725	6.054	6.379	3.232	6.798	0.4946	0.8214	6.473	green
ENSMUSG00000078153	ENSMUST00000104958	Psme2b	protein_coding	protein_coding	protease (prosome, macropain) activator subunit 2B [Source:MGI Symbol;Acc:MGI:1341073]	0.4934	GO:0010950; GO:0019884; GO:0061136; GO:2000045	GO:0005515; GO:0042802; GO:0061133	GO:0005737; GO:0016020; GO:0070062; GO:0000502; GO:0008537	837	3.792e-05	0.001553	11	48945354	48946190	837	-	TRUE	-1.731	441.4	437.5	235.9	117.2	99.56	118	252.4	297.8	360.4	353.8	290.9	273.8	24.99	28.51	16.39	7.776	6.588	7.628	17.87	19.74	24.11	22.62	18.6	16.95	red
ENSMUSG00000020883	ENSMUST00000103143; ENSMUST00000135969; ENSMUST00000146399; ENSMUST00000147971; ENSMUST00000148473; ENSMUST00000149327; ENSMUST00000150378	Fbxl20	protein_coding	protein_coding	F-box and leucine-rich repeat protein 20 [Source:MGI Symbol;Acc:MGI:1919444]	0.4581	GO:0016567; GO:0001662	GO:0005515; GO:0004842	GO:0005575; GO:0005737	2197	3.851e-05	0.00157	11	98082556	98150403	67848	-	TRUE	-1.628	829.8	527.8	955.4	244.6	288.4	212	304.2	651.5	587.7	670.2	353.2	748	17.9	13.1	25.29	6.18	7.271	5.222	8.206	16.45	14.98	16.33	8.601	17.64	red
ENSMUSG00000024430	ENSMUST00000080415; ENSMUST00000115857; ENSMUST00000119108; ENSMUST00000121018; ENSMUST00000150758; ENSMUST00000186263; ENSMUST00000191078	Cabyr	protein_coding	protein_coding	calcium-binding tyrosine-(Y)-phosphorylation regulated (fibrousheathin 2) [Source:MGI Symbol;Acc:MGI:1918382]	0.4748	GO:0019722; GO:0048240; GO:0051259	GO:0046872; GO:0005515; GO:0019899; GO:0005509; GO:0046982; GO:0019904	GO:0005737; GO:0005634; GO:0005829; GO:0005856; GO:0042995; GO:0005929; GO:0031514; GO:0035686; GO:0097228; GO:0097229	1603	3.859e-05	0.00157	18	12741324	12755146	13823	+	TRUE	7.775	0.9472	0.8946	0	16.49	5.132	396.3	0.8793	12.6	14.98	101.3	6.442	31.76	0.028	0.03044	0	0.571	0.1773	13.38	0.0325	0.4363	0.5233	3.383	0.215	1.027	blue
ENSMUSG00000107304	ENSMUST00000201019	Gm43775	protein_coding	TEC	predicted gene 43775 [Source:MGI Symbol;Acc:MGI:5663912]	0.4345				3395	3.922e-05	0.001587	5	66069501	66072895	3395	-	TRUE	-1.306	341.9	307.7	243	130.1	109.8	119.8	80.89	175.7	173.6	159.8	288.8	282.6	4.773	4.944	4.163	2.127	1.792	1.91	1.412	2.871	2.863	2.519	4.551	4.313	red
ENSMUSG00000050103	ENSMUST00000049874; ENSMUST00000159998; ENSMUST00000160158; ENSMUST00000160390; ENSMUST00000160768; ENSMUST00000221949	Agmo	protein_coding	protein_coding	alkylglycerol monooxygenase [Source:MGI Symbol;Acc:MGI:2442495]	0.4055	GO:0055114; GO:0008610; GO:0046485; GO:0006643	GO:0005506; GO:0016491; GO:0050479	GO:0016020; GO:0016021; GO:0005783; GO:0005789	1916	3.93e-05	0.001587	12	37241641	37582202	340562	+	TRUE	-6.376	5.683	63.52	169.9	0	1.026	1.843	286.6	17.33	27.31	128.6	314.6	296.8	0.1406	1.808	5.156	0	0.02967	0.05206	8.865	0.5019	0.7984	3.592	8.784	8.027	yellow
ENSMUSG00000021696	ENSMUST00000022207; ENSMUST00000225550	Elovl7	protein_coding	protein_coding	ELOVL family member 7, elongation of long chain fatty acids (yeast) [Source:MGI Symbol;Acc:MGI:1921809]	0.4296	GO:0006629; GO:0006631; GO:0006633; GO:0019367; GO:0042761; GO:0030148; GO:0034626; GO:0034625	GO:0016740; GO:0009922; GO:0102336; GO:0102337; GO:0102338; GO:0102756	GO:0016020; GO:0016021; GO:0005783; GO:0005789; GO:0030176	3182	3.952e-05	0.001587	13	108214404	108285683	71280	+	TRUE	-9.096	3.789	14.31	271.3	0	0	0	0.8793	2.363	4.405	0	33.28	14.24	0.05642	0.2454	4.959	0	0	0	0.01637	0.04121	0.07754	0	0.5596	0.2318	red
ENSMUSG00000054612	ENSMUST00000081510	Mgmt	protein_coding	protein_coding	O-6-methylguanine-DNA methyltransferase [Source:MGI Symbol;Acc:MGI:96977]	0.5328	GO:0006281; GO:0006974; GO:0032259; GO:0043066; GO:0006307; GO:0043281; GO:0009636; GO:0014070; GO:0034599; GO:0042493; GO:0045471; GO:0045739; GO:0051593; GO:0060548; GO:0060644; GO:0071407; GO:0071479; GO:2000781	GO:0016740; GO:0046872; GO:0003677; GO:0003824; GO:0008168; GO:0003908; GO:0005509	GO:0005634; GO:0005654; GO:0016020	2894	3.963e-05	0.001587	7	136894614	137130266	235653	+	TRUE	-2.593	784.3	238.9	309	55.87	70.82	93.09	152.1	119.7	5.286	356.9	221.2	226.7	12.84	4.502	6.211	1.072	1.355	1.741	3.115	2.296	0.1023	6.601	4.089	4.059	yellow
ENSMUSG00000017132	ENSMUST00000017276; ENSMUST00000100181; ENSMUST00000106302; ENSMUST00000106305; ENSMUST00000131115; ENSMUST00000141243; ENSMUST00000151165	Cyth1	protein_coding	protein_coding	cytohesin 1 [Source:MGI Symbol;Acc:MGI:1334257]	0.5189	GO:0065009; GO:0032012; GO:0090162; GO:0030155	GO:0005515; GO:0005085; GO:0008289; GO:0005086	GO:0016020; GO:0005886; GO:0005737; GO:0030054; GO:0005829; GO:0005923; GO:0005912; GO:0031234	1755	3.965e-05	0.001587	11	118132019	118248592	116574	-	TRUE	2.087	379.8	390.9	825.7	2030	1773	2951	1043	1360	1266	988.9	836.3	1394	10.26	12.15	27.36	64.21	55.94	91	35.21	42.99	40.4	30.16	25.5	41.16	blue
ENSMUSG00000070808	ENSMUST00000094821; ENSMUST00000209251; ENSMUST00000210713; ENSMUST00000210781	Bicra	protein_coding	protein_coding	BRD4 interacting chromatin remodeling complex associated protein [Source:MGI Symbol;Acc:MGI:2154263]	0.6044	GO:0008150	GO:0003674	GO:0005575	4656	4.026e-05	0.001602	7	15970672	16047921	77250	-	TRUE	-1.985	231.1	348.9	195.8	83.35	68.77	43.32	208.4	93.74	142.7	143.4	81.59	113.9	2.352	4.087	2.446	0.9938	0.818	0.5035	2.652	1.117	1.717	1.648	0.9376	1.268	red
ENSMUSG00000040483	ENSMUST00000094041; ENSMUST00000140842; ENSMUST00000142921; ENSMUST00000146233; ENSMUST00000151440	Xaf1	protein_coding	protein_coding	XIAP associated factor 1 [Source:MGI Symbol;Acc:MGI:3772572]	0.4753	GO:0006915; GO:0035456; GO:0034097	GO:0046872	GO:0005634; GO:0005737; GO:0005739	1383	4.03e-05	0.001602	11	72301629	72313733	12105	+	TRUE	-1.596	5665	3441	3087	1208	1350	1459	2954	3435	3545	1134	1922	1015	194.1	135.7	129.8	48.5	54.05	57.09	126.6	137.8	143.6	43.88	74.34	38.04	orange
ENSMUSG00000033355	ENSMUST00000038423; ENSMUST00000209422; ENSMUST00000210901; ENSMUST00000211349; ENSMUST00000211569	Rtp4	protein_coding	protein_coding	receptor transporter protein 4 [Source:MGI Symbol;Acc:MGI:1915025]	0.4722	GO:0006612; GO:0051607; GO:0001580; GO:0051205	GO:0005515; GO:0031849	GO:0016020; GO:0016021; GO:0005737; GO:0009986	1221	4.11e-05	0.001629	16	23520291	23614222	93932	+	TRUE	-1.927	23170	14370	10750	3219	4018	5408	7182	8909	10270	3491	4577	2715	899.1	642.1	512.3	146.3	182.3	239.7	348.5	404.9	471.1	153	200.5	115.2	orange
ENSMUSG00000045410	ENSMUST00000091848; ENSMUST00000110691; ENSMUST00000131982; ENSMUST00000220936	Akr1e1	protein_coding	protein_coding	aldo-keto reductase family 1, member E1 [Source:MGI Symbol;Acc:MGI:1914758]	0.4566	GO:0055114	GO:0016491; GO:0050571	GO:0005654; GO:0005794; GO:0005829; GO:0005737; GO:0070062	1871	4.131e-05	0.001632	13	4590750	4609174	18425	-	TRUE	-2.632	821.2	590.4	252.4	53.12	86.22	128.1	605.8	651.5	197.4	82.61	211.5	83.23	20.8	17.21	7.847	1.576	2.552	3.706	19.19	19.32	5.908	2.363	6.048	2.305	orange
ENSMUSG00000052336	ENSMUST00000064165; ENSMUST00000177637; ENSMUST00000215016	Cx3cr1	protein_coding	protein_coding	chemokine (C-X3-C motif) receptor 1 [Source:MGI Symbol;Acc:MGI:1333815]	0.5002	GO:0007186; GO:0007165; GO:0007155; GO:0006935; GO:0070098; GO:0019221; GO:0016525; GO:0021795; GO:0048246; GO:2001240; GO:0002282; GO:0001774; GO:0002052; GO:0002881; GO:0007613; GO:0030336; GO:0045766; GO:0071222; GO:0071560; GO:1900272	GO:0004871; GO:0004930; GO:0004896; GO:0019960; GO:0016495	GO:0016020; GO:0016021; GO:0005886; GO:0032809; GO:0043005; GO:0048471	3801	4.224e-05	0.001663	9	119901616	120069879	168264	-	TRUE	-1.955	9594	11390	17840	3191	2221	4570	21890	21650	17220	25460	16460	17560	119.6	163.5	273	46.61	32.36	65.07	341.3	316.1	253.7	358.5	231.6	239.4	yellow
ENSMUSG00000035062	ENSMUST00000044382; ENSMUST00000119640; ENSMUST00000120620	Zc4h2	protein_coding	protein_coding	zinc finger, C4H2 domain containing [Source:MGI Symbol;Acc:MGI:2679294]	0.4244	GO:0007275; GO:0030154; GO:0007399; GO:0045666; GO:0021522; GO:0007528	GO:0046872; GO:0003674	GO:0016020; GO:0005886; GO:0005634; GO:0005737; GO:0030054; GO:0045202; GO:0045211	2150	4.562e-05	0.001788	X	95639193	95658509	19317	-	TRUE	-5.74	109.9	3.578	140.4	0.9159	1.026	2.765	85.29	0	39.65	17.92	196.5	154.4	2.422	0.09079	3.797	0.02365	0.02644	0.0696	2.351	0	1.033	0.4462	4.889	3.722	orange
ENSMUSG00000045009	ENSMUST00000101059; ENSMUST00000204134; ENSMUST00000204268; ENSMUST00000205075; ENSMUST00000205170	Prrt3	protein_coding	protein_coding	proline-rich transmembrane protein 3 [Source:MGI Symbol;Acc:MGI:2444810]	0.5921	GO:0008150	GO:0003674	GO:0016020; GO:0016021; GO:0005575	2866	4.571e-05	0.001788	6	113493639	113501931	8293	-	TRUE	-7.09	9.472	25.94	105	0.9159	0	0	0	0.7878	1.762	3.897	0	7.666	0.1566	0.4938	2.13	0.01774	0	0	0	0.01525	0.03443	0.07277	0	0.1386	red
ENSMUSG00000026701	ENSMUST00000051925; ENSMUST00000071718; ENSMUST00000130867; ENSMUST00000139387; ENSMUST00000155135; ENSMUST00000156318; ENSMUST00000156678; ENSMUST00000192639; ENSMUST00000194613	Prdx6	protein_coding	protein_coding	peroxiredoxin 6 [Source:MGI Symbol;Acc:MGI:894320]	0.5236	GO:0055114; GO:0098869; GO:0045454	GO:0016491; GO:0016209; GO:0051920	GO:0005623	1264	4.719e-05	0.00184	1	161240112	161251219	11108	-	TRUE	1.314	9450	10160	6411	20010	22500	21920	3363	2698	2853	3051	2790	1526	354.3	438.6	295	878.9	986	938.6	157.7	118.4	126.4	129.2	118.1	62.54	cyan
ENSMUSG00000024772	ENSMUST00000025684; ENSMUST00000148547; ENSMUST00000165797; ENSMUST00000171203	Ehd1	protein_coding	protein_coding	EH-domain containing 1 [Source:MGI Symbol;Acc:MGI:1341878]	0.59	GO:0042632; GO:0006810; GO:0015031; GO:0051260; GO:0031175; GO:0030030; GO:0060271; GO:0006886; GO:0061512; GO:0006897; GO:1901741; GO:0010886; GO:0032456; GO:0034383; GO:0016197; GO:1990090; GO:2001137	GO:0046872; GO:0005509; GO:0005515; GO:0000166; GO:0005524; GO:0042802; GO:0005525; GO:0045296; GO:0017137	GO:0016020; GO:0005886; GO:0048471; GO:0031410; GO:0042995; GO:0070062; GO:0031901; GO:0005768; GO:0005769; GO:0055038; GO:0030139; GO:0005929; GO:0060170; GO:0043209; GO:0010008; GO:0005811; GO:0020018; GO:0031095	1280	4.771e-05	0.001855	19	6276725	6300096	23372	+	TRUE	0.8029	2924	2720	2681	4664	4928	4873	1384	1794	1148	674.9	1059	843.3	108.3	115.9	121.8	202.3	213.2	206	64.07	77.76	50.23	28.22	44.25	34.14	blue
ENSMUSG00000060044	ENSMUST00000080995; ENSMUST00000218918; ENSMUST00000219392	Tmem26	protein_coding	protein_coding	transmembrane protein 26 [Source:MGI Symbol;Acc:MGI:2143537]	0.5146	GO:0008150	GO:0003674	GO:0016020; GO:0016021; GO:0005575	2440	4.911e-05	0.001903	10	68723646	68782650	59005	+	TRUE	-7.789	543.7	4.473	68.41	2.748	0	0	1.759	43.33	37.89	1.559	180.4	13.14	10.56	0.09999	1.631	0.06252	0	0	0.04271	0.9853	0.8696	0.03419	3.955	0.2791	orange
ENSMUSG00000033538	ENSMUST00000027012; ENSMUST00000152651; ENSMUST00000159461; ENSMUST00000160064; ENSMUST00000160521; ENSMUST00000162846; ENSMUST00000163086	Casp4	protein_coding	protein_coding	caspase 4, apoptosis-related cysteine peptidase [Source:MGI Symbol;Acc:MGI:107700]	0.4187	GO:0006508; GO:0042981; GO:0002376; GO:0045087; GO:0050718; GO:0006954; GO:0070269; GO:1904646; GO:0070059; GO:0097193; GO:0012501; GO:0050727; GO:0007015; GO:0035234; GO:1903265	GO:0016787; GO:0004197; GO:0008233; GO:0008234; GO:0050700; GO:0097153; GO:0097110	GO:0016020; GO:0043234; GO:0005829; GO:0005737; GO:0005886; GO:0005576; GO:0005739; GO:0005783; GO:0005789; GO:0061702; GO:0072559; GO:0097169; GO:0043005; GO:0043025; GO:0072557	1043	5.014e-05	0.001937	9	5308828	5336783	27956	+	TRUE	-1.328	1247	1115	1216	448.8	596.3	373.3	781.7	1086	817.6	366.3	577.6	325.3	56.68	58.29	67.81	23.89	31.67	19.37	44.41	57.8	43.9	18.8	29.63	16.16	red
ENSMUSG00000031789	ENSMUST00000093268; ENSMUST00000119870; ENSMUST00000120044; ENSMUST00000121162; ENSMUST00000133716; ENSMUST00000134207; ENSMUST00000156514; ENSMUST00000184103; ENSMUST00000184621; ENSMUST00000212237	Cngb1	protein_coding	protein_coding	cyclic nucleotide gated channel beta 1 [Source:MGI Symbol;Acc:MGI:2664102]	0.5703	GO:0034220; GO:0055085; GO:0007608; GO:0007602; GO:0033365; GO:0035845; GO:0045494; GO:0034765; GO:0071805; GO:0007601; GO:0098655; GO:0042391; GO:0001895; GO:0006812; GO:0050908; GO:0051290; GO:0051480	GO:0043855; GO:0005221; GO:0005249; GO:0005222; GO:0005223; GO:0030553	GO:0016020; GO:0001750; GO:0016021; GO:0005887; GO:0005886; GO:0017071; GO:0043195; GO:1902495	2328	5.086e-05	0.001959	8	95239045	95306585	67541	-	TRUE	-2.455	40.73	33.1	41.28	9.159	6.158	5.53	7.034	1.576	33.48	28.83	6.442	25.19	0.8291	0.7756	1.031	0.2184	0.1465	0.1286	0.179	0.03755	0.8054	0.6629	0.148	0.5607	red
ENSMUSG00000066042	ENSMUST00000102567; ENSMUST00000123604	Med18	protein_coding	protein_coding	mediator complex subunit 18 [Source:MGI Symbol;Acc:MGI:1914469]	0.4916	GO:0006355; GO:0006351; GO:0006357; GO:0006369; GO:0016567	GO:0001104; GO:0061630	GO:0005634; GO:0016592; GO:0005654; GO:0070847; GO:0000151	1150	5.109e-05	0.001961	4	132458731	132463921	5191	-	TRUE	5.862	0	9.84	0	93.42	198.1	290.3	76.5	46.48	60.79	139.5	149.2	197.1	0	0.4668	0	4.51	9.54	13.66	3.942	2.243	2.961	6.492	6.943	8.882	green
ENSMUSG00000042155	ENSMUST00000053087; ENSMUST00000135759; ENSMUST00000152898	Klhl23	protein_coding	protein_coding	kelch-like 23 [Source:MGI Symbol;Acc:MGI:2683536]	0.4441	GO:0016567	GO:0004842	GO:0031463	2036	5.22e-05	0.001998	2	69821944	69836651	14708	+	TRUE	-6.606	611	4.473	133.3	4.58	3.079	0	30.77	10.24	38.77	157.4	0	94.18	14.22	0.1198	3.808	0.1249	0.08376	0	0.8957	0.2791	1.066	4.138	0	2.397	yellow
ENSMUSG00000037921	ENSMUST00000070631; ENSMUST00000093485; ENSMUST00000136121; ENSMUST00000153806; ENSMUST00000154398; ENSMUST00000156980	Ddx60	protein_coding	protein_coding	DEAD (Asp-Glu-Ala-Asp) box polypeptide 60 [Source:MGI Symbol;Acc:MGI:2384570]	0.4058	GO:0051607; GO:0009615; GO:1900245; GO:1900246	GO:0005524; GO:0003676; GO:0005515; GO:0003723; GO:0003725; GO:0003690; GO:0003727	GO:0005829; GO:0005737; GO:0045111	3124	5.239e-05	0.001999	8	61928087	62038244	110158	+	TRUE	-2.039	1103	914.3	1082	124.6	333.6	292.2	826.5	1197	1063	286	433.7	335.1	16.72	15.96	20.14	2.214	5.914	5.061	15.68	21.27	19.05	4.9	7.428	5.559	orange
ENSMUSG00000003873	ENSMUST00000033093; ENSMUST00000210019; ENSMUST00000210392; ENSMUST00000211195; ENSMUST00000211365; ENSMUST00000211615	Bax	protein_coding	protein_coding	BCL2-associated X protein [Source:MGI Symbol;Acc:MGI:99702]	0.5837	GO:0048873; GO:0048515; GO:0051260; GO:0007283; GO:0001541; GO:0042981; GO:0071310; GO:0032091; GO:0032471; GO:0097192; GO:0007399; GO:0051402; GO:0006915; GO:0001822; GO:0009791; GO:0043065; GO:0008285; GO:0006974; GO:0051259; GO:0006919; GO:0009611; GO:0043524; GO:0001974; GO:0060041; GO:0009566; GO:0008283; GO:0043525; GO:0021987; GO:0032461; GO:0048872; GO:0034644; GO:0002262; GO:0035108; GO:…	GO:0005515; GO:0042802; GO:0042803; GO:0046982; GO:0008289; GO:0051434; GO:0015267; GO:0030544; GO:0051087	GO:0016020; GO:0016021; GO:0071944; GO:0005634; GO:0005829; GO:0005737; GO:0070062; GO:0005739; GO:0005622; GO:0005789; GO:0005783; GO:0046930; GO:0005635; GO:0005741; GO:0031966; GO:0097136; GO:0005757; GO:0097144	646	5.267e-05	0.002003	7	45461697	45466898	5202	-	TRUE	1.121	3145	3486	2511	7234	6257	6317	3253	3131	2810	2573	2953	3077	230.4	294	225.8	620.9	535.8	528.5	298.1	268.6	243.3	212.9	244.3	246.5	blue
ENSMUSG00000039697	ENSMUST00000068567; ENSMUST00000092610; ENSMUST00000213836; ENSMUST00000213889; ENSMUST00000213897; ENSMUST00000215725; ENSMUST00000215740; ENSMUST00000215926; ENSMUST00000216172; ENSMUST00000217138; ENSMUST00000217398; ENSMUST00000217644	Ncoa7	protein_coding	protein_coding	nuclear receptor coactivator 7 [Source:MGI Symbol;Acc:MGI:2444847]	0.4196	GO:0006355; GO:0006351; GO:0045944; GO:1903204; GO:1902083; GO:1900408	GO:0030374; GO:0035257	GO:0005634; GO:0005622	2848	5.333e-05	0.002021	10	30628999	30803326	174328	-	TRUE	-2.592	268.1	544.8	864.6	85.18	135.5	56.22	530.2	659.3	852	264.2	333.9	373.5	4.46	10.43	17.66	1.66	2.635	1.068	11.03	12.85	16.75	4.965	6.272	6.795	orange
ENSMUSG00000044252	ENSMUST00000074352; ENSMUST00000117361; ENSMUST00000118313; ENSMUST00000119043; ENSMUST00000119512; ENSMUST00000121774; ENSMUST00000121808; ENSMUST00000121888; ENSMUST00000122175; ENSMUST00000124570; ENSMUST00000132594; ENSMUST00000141651; ENSMUST00000142467; ENSMUST00000143077; ENSMUST00000145777; ENSMUST00000147197; ENSMUST00000154614; ENSMUST00000155650	Osbpl1a	protein_coding	protein_coding	oxysterol binding protein-like 1A [Source:MGI Symbol;Acc:MGI:1927551]	0.4908	GO:0008150; GO:0006810; GO:0006869	GO:0008289; GO:0005515; GO:0015485	GO:0070062; GO:0005768; GO:0005770	1756	5.347e-05	0.002021	18	12755314	12941841	186528	-	TRUE	2.675	53.04	20.58	87.28	228.1	397.2	393.5	124.9	136.3	68.72	250.9	236.2	469.8	1.431	0.6391	2.891	7.21	12.53	12.13	4.213	4.307	2.192	7.648	7.196	13.86	blue
ENSMUSG00000062794	ENSMUST00000086281	Zfp599	protein_coding	protein_coding	zinc finger protein 599 [Source:MGI Symbol;Acc:MGI:2679006]	0.4317	GO:0006355	GO:0046872; GO:0003676; GO:0003700	GO:0005622; GO:0005575	3574	5.391e-05	0.002032	9	22247430	22259895	12466	-	TRUE	-6.274	372.3	215.6	1.18	0.9159	2.053	4.608	15.83	0	135.7	17.14	115.9	3.286	4.936	3.29	0.0192	0.01423	0.03181	0.06978	0.2624	0	2.126	0.2568	1.736	0.04763	yellow
ENSMUSG00000023046	ENSMUST00000023807	Igfbp6	protein_coding	protein_coding	insulin-like growth factor binding protein 6 [Source:MGI Symbol;Acc:MGI:96441]	0.607	GO:0001558; GO:0043567	GO:0005520; GO:0019838; GO:0031995; GO:0031994	GO:0005615; GO:0005576; GO:0070062; GO:0005737; GO:0005794; GO:0042568	1112	5.408e-05	0.002032	15	102144362	102149511	5150	+	TRUE	-1.561	2737	1795	1472	610	663	753	124	274.9	308.4	38.19	38.65	27.38	116.6	88.03	76.99	30.45	33.02	36.65	6.607	13.72	15.53	1.838	1.86	1.276	cyan
ENSMUSG00000069662	ENSMUST00000092584	Marcks	protein_coding	protein_coding	myristoylated alanine rich protein kinase C substrate [Source:MGI Symbol;Acc:MGI:96907]	0.4508	GO:0051017; GO:0051260; GO:0051764	GO:0003779; GO:0005516; GO:0005080; GO:0042802; GO:0051015	GO:0016020; GO:0005737; GO:0005856; GO:0005813; GO:0005938; GO:0005925; GO:0032432; GO:0042585; GO:0070062	4048	5.53e-05	0.002061	10	37133375	37138920	5546	-	TRUE	-1.179	10220	8109	7431	3278	3936	4114	7863	6999	7130	7002	7468	7254	119.7	109.3	106.8	44.96	53.85	55	115.1	95.95	98.65	92.58	98.7	92.86	red
ENSMUSG00000028207	ENSMUST00000038564; ENSMUST00000078139; ENSMUST00000084912; ENSMUST00000084915; ENSMUST00000098275; ENSMUST00000103004; ENSMUST00000108333; ENSMUST00000108334; ENSMUST00000108335; ENSMUST00000108337; ENSMUST00000108339; ENSMUST00000108340; ENSMUST00000124408; ENSMUST00000130617; ENSMUST00000131605; ENSMUST00000137375; ENSMUST00000146441; ENSMUST00000151232; ENSMUST00000152058; ENSMUST00000152526	Asph	protein_coding	protein_coding	aspartate-beta-hydroxylase [Source:MGI Symbol;Acc:MGI:1914186]	0.4754	GO:0055114; GO:0045893; GO:0060021; GO:0060325; GO:0008285; GO:0018193; GO:0070588; GO:0090316; GO:0071277; GO:0035108; GO:0045862; GO:0007389; GO:0010524; GO:0097202; GO:0033198; GO:0031647; GO:0032237; GO:0042264; GO:0031585; GO:1901879	GO:0046872; GO:0016491; GO:0051213; GO:0005509; GO:0005515; GO:0004597	GO:0016020; GO:0016021; GO:0005737; GO:0005886; GO:0005783; GO:0005789; GO:0016529; GO:0030176; GO:0032541; GO:0033017	2443	5.534e-05	0.002061	4	9448069	9669344	221276	-	TRUE	-1.176	2107	1829	1841	1020	819.1	707.8	1689	1398	1115	2929	1094	1930	40.86	40.83	43.84	23.19	18.57	15.68	40.97	31.76	25.57	64.16	23.96	40.93	red
ENSMUSG00000046997	ENSMUST00000055433; ENSMUST00000064445; ENSMUST00000159298; ENSMUST00000162307	Spsb4	protein_coding	protein_coding	splA/ryanodine receptor domain and SOCS box containing 4 [Source:MGI Symbol;Acc:MGI:2183445]	0.5578	GO:0008150; GO:0035556; GO:0016567	GO:0005515	GO:0005575; GO:0005737	1964	5.537e-05	0.002061	9	96943482	97018843	75362	-	TRUE	4.159	2.842	6.262	9.436	60.45	27.71	239.6	41.33	3.151	0.8811	0	30.06	47.09	0.06856	0.1739	0.2794	1.709	0.7815	6.603	1.247	0.08903	0.02512	0	0.8189	1.242	blue
ENSMUSG00000022584	ENSMUST00000100542; ENSMUST00000187864; ENSMUST00000188214; ENSMUST00000191451	Ly6c2	protein_coding	protein_coding	lymphocyte antigen 6 complex, locus C2 [Source:MGI Symbol;Acc:MGI:3712069]	0.4988			GO:0016020; GO:0005886; GO:0031225	1170	5.558e-05	0.002063	15	75108158	75111970	3813	-	TRUE	-1.561	18080	12780	16150	4293	4380	7194	4389	6038	4363	141.1	45.09	1.095	732.3	595.6	802.7	203.7	207.3	332.8	222.3	286.4	208.8	6.453	2.062	0.0485	cyan
ENSMUSG00000026946	ENSMUST00000028314; ENSMUST00000112705; ENSMUST00000123521; ENSMUST00000142868; ENSMUST00000145481; ENSMUST00000145656	Nmi	protein_coding	protein_coding	N-myc (and STAT) interactor [Source:MGI Symbol;Acc:MGI:1928368]	0.462	GO:1903506; GO:0006366; GO:0060333; GO:0032480; GO:0045355; GO:0045358; GO:0045824; GO:1902524	GO:0005515; GO:0042802; GO:0003712	GO:0005654; GO:0005829; GO:0005737	875	5.606e-05	0.002074	2	51948487	51973494	25008	-	TRUE	-1.096	2444	2810	2039	1141	1057	1202	1307	1968	1873	957	831	469.8	132.3	175.2	135.6	72.41	66.92	74.33	88.49	124.8	119.9	58.54	50.81	27.82	red
ENSMUSG00000053965	ENSMUST00000066728; ENSMUST00000198314; ENSMUST00000199253; ENSMUST00000200389	Pde5a	protein_coding	protein_coding	phosphodiesterase 5A, cGMP-specific [Source:MGI Symbol;Acc:MGI:2651499]	0.4635	GO:0010613; GO:0055118; GO:0008152; GO:0007165; GO:0042130; GO:0055119; GO:0046068; GO:0046069; GO:0043406; GO:0030823; GO:0045745; GO:0060282	GO:0046872; GO:0016787; GO:0003824; GO:0000166; GO:0008081; GO:0004114; GO:0030553; GO:0047555; GO:0004112		4487	5.697e-05	0.002102	3	122728947	122859374	130428	+	TRUE	-6.176	11.37	170.9	24.77	1.832	1.026	0	114.3	4.727	9.692	221.3	71.93	6.571	0.12	2.077	0.3211	0.02266	0.01267	0	1.51	0.05845	0.121	2.64	0.8577	0.07588	yellow
ENSMUSG00000048965	ENSMUST00000054048	Mrgpre	protein_coding	protein_coding	MAS-related GPR, member E [Source:MGI Symbol;Acc:MGI:2441884]	0.5512	GO:0007186; GO:0007165; GO:1903955	GO:0004871; GO:0004930	GO:0016020; GO:0016021; GO:0005886; GO:0005887	3761	5.798e-05	0.002132	7	143778363	143784500	6138	-	TRUE	-8.034	4.736	18.79	246.5	0	0	0.9217	99.36	98.47	0.8811	12.47	197.5	308.8	0.05967	0.2725	3.812	0	0	0.01326	1.565	1.453	0.01312	0.1774	2.81	4.255	yellow
ENSMUSG00000107083	ENSMUST00000201398	Gm43313	protein_coding	TEC	predicted gene 43313 [Source:MGI Symbol;Acc:MGI:5663450]	0.3593				2235	5.818e-05	0.002134	5	32467195	32469429	2235	+	TRUE	4.334	3.789	4.473	0	73.27	20.53	77.42	43.08	0.7878	59.91	0	0	61.33	0.08033	0.1092	0	1.82	0.5087	1.875	1.142	0.01956	1.501	0	0	1.422	green
ENSMUSG00000021665	ENSMUST00000022169; ENSMUST00000222700	Hexb	protein_coding	protein_coding	hexosaminidase B [Source:MGI Symbol;Acc:MGI:96074]	0.4968	GO:0008152; GO:0007338; GO:0005975; GO:0019953; GO:0007605; GO:0007626; GO:0006874; GO:0050885; GO:0001501; GO:0008360; GO:0045944; GO:0007040; GO:0030203; GO:0048477; GO:0050905; GO:0009313; GO:0042552; GO:0006687; GO:0043615; GO:0007341; GO:0006689; GO:0008049; GO:0008654; GO:0019915; GO:0031323; GO:0044267	GO:0016787; GO:0016798; GO:0042803; GO:0046982; GO:0004553; GO:0004563; GO:0102148; GO:0008375	GO:0005615; GO:0016020; GO:0070062; GO:0005764; GO:0001669; GO:0042582	1316	6.193e-05	0.002264	13	97176331	97198357	22027	-	TRUE	-1.907	68550	27530	62000	12840	15140	13990	73650	52070	59430	73600	36850	53380	2468	1141	2740	541.6	637.2	575.1	3316	2196	2529	2993	1498	2102	yellow
ENSMUSG00000006019	ENSMUST00000094816; ENSMUST00000118795; ENSMUST00000119102; ENSMUST00000121123; ENSMUST00000128452; ENSMUST00000133518; ENSMUST00000163968	Dhx34	protein_coding	protein_coding	DEAH (Asp-Glu-Ala-His) box polypeptide 34 [Source:MGI Symbol;Acc:MGI:1918973]	0.6052	GO:0000956; GO:2000623	GO:0016787; GO:0000166; GO:0005524; GO:0004386; GO:0003723	GO:0016020	3201	6.238e-05	0.002274	7	16197147	16222037	24891	-	TRUE	1.8	143	141.3	153.3	501.9	704.1	310.6	260.3	646	624.7	373.3	454.1	163.2	2.117	2.409	2.786	8.705	12.18	5.251	4.818	11.2	10.93	6.242	7.59	2.642	blue
ENSMUSG00000052485	ENSMUST00000064347; ENSMUST00000148950	Tmem171	protein_coding	protein_coding	transmembrane protein 171 [Source:MGI Symbol;Acc:MGI:2685751]	0.5168	GO:0008150	GO:0003674	GO:0016020; GO:0016021; GO:0005575	993	6.491e-05	0.002359	13	98686235	98694834	8600	-	TRUE	-2.882	601.5	134.2	247.7	61.37	41.06	30.41	320.1	275.7	72.25	36.63	60.12	1.095	28.69	7.367	14.5	3.429	2.289	1.657	19.09	15.4	4.073	1.973	3.238	0.05712	red
ENSMUSG00000034563	ENSMUST00000037977; ENSMUST00000085350; ENSMUST00000124008; ENSMUST00000131924; ENSMUST00000138466; ENSMUST00000140675; ENSMUST00000149551; ENSMUST00000150826; ENSMUST00000156879; ENSMUST00000183672	Ccpg1	protein_coding	protein_coding	cell cycle progression 1 [Source:MGI Symbol;Acc:MGI:1196419]	0.4744	GO:0045944; GO:0007049; GO:0008284; GO:2001106; GO:0045787	GO:0005515	GO:0016020; GO:0016021	2000	6.599e-05	0.002392	9	72985429	73016340	30912	+	TRUE	-1.311	1351	1293	1960	665	628.1	554.8	1131	1472	1528	2388	1821	2331	32	35.26	57.01	18.46	17.39	15.01	33.5	40.85	42.78	63.9	48.71	60.38	yellow
ENSMUSG00000027514	ENSMUST00000029018; ENSMUST00000109116; ENSMUST00000146802	Zbp1	protein_coding	protein_coding	Z-DNA binding protein 1 [Source:MGI Symbol;Acc:MGI:1927449]	0.5178	GO:0051607; GO:0002376; GO:0045087; GO:0060340; GO:0016032	GO:0003723; GO:0005515; GO:0003726; GO:0003677; GO:0042802; GO:0003692	GO:0005634; GO:0005829; GO:0005737	2028	6.736e-05	0.002434	2	173206612	173218923	12312	-	TRUE	-1.335	5290	4214	4060	1384	1812	2160	4228	4029	4430	925.8	1313	837.8	123.6	113.4	116.4	37.89	49.47	57.65	123.6	110.3	122.3	24.43	34.64	21.41	red
ENSMUSG00000037151	ENSMUST00000049242	Lrrc20	protein_coding	protein_coding	leucine rich repeat containing 20 [Source:MGI Symbol;Acc:MGI:2387182]	0.5454	GO:0008150	GO:0003674	GO:0005575	3216	6.858e-05	0.002464	10	61475801	61582791	106991	+	TRUE	4.973	2.842	8.051	2.359	23.81	35.92	359.4	77.38	116.6	166.5	51.43	8.589	370.2	0.04187	0.1366	0.04266	0.4111	0.6187	6.049	1.426	2.012	2.9	0.856	0.1429	5.964	green
ENSMUSG00000030451	ENSMUST00000076226; ENSMUST00000164095; ENSMUST00000205303; ENSMUST00000205653; ENSMUST00000205678; ENSMUST00000206101; ENSMUST00000206537; ENSMUST00000206990	Herc2	protein_coding	protein_coding	HECT and RLD domain containing E3 ubiquitin protein ligase 2 [Source:MGI Symbol;Acc:MGI:103234]	0.4939	GO:0043161; GO:0007283; GO:0006281; GO:0006974; GO:0016567	GO:0016740; GO:0008270; GO:0046872; GO:0004842; GO:0061630; GO:0031625; GO:0032183	GO:0005634; GO:0005737; GO:0005856; GO:0016020; GO:0005814; GO:0005743	6287	6.858e-05	0.002464	7	56050196	56231800	181605	+	TRUE	-1.569	1243	1356	859.9	302.3	491.6	366.8	1059	1367	1226	876.7	476.7	877.2	9.367	11.77	7.955	2.669	4.331	3.158	9.978	12.06	10.93	7.464	4.056	7.23	red
ENSMUSG00000057666	ENSMUST00000073605; ENSMUST00000117757; ENSMUST00000118875; ENSMUST00000144205; ENSMUST00000144588; ENSMUST00000147954; ENSMUST00000182052; ENSMUST00000182115; ENSMUST00000182277; ENSMUST00000182464; ENSMUST00000182670; ENSMUST00000183272; ENSMUST00000192506	Gapdh	protein_coding	protein_coding	glyceraldehyde-3-phosphate dehydrogenase [Source:MGI Symbol;Acc:MGI:95640]	0.5595	GO:0055114; GO:0006006; GO:0006096; GO:0071346; GO:0006915; GO:0031640; GO:0061844; GO:0000226; GO:0017148; GO:0050821; GO:0006417; GO:0010951; GO:0007275; GO:0050832; GO:0051402; GO:0050715; GO:0035606; GO:0051873; GO:0052501	GO:0016740; GO:0042802; GO:0016491; GO:0004365; GO:0016620; GO:0050661; GO:0051287; GO:0005515; GO:0008017; GO:0019899; GO:0097718; GO:0019828; GO:0035605	GO:0005737; GO:0005634; GO:0005829; GO:0005886; GO:0005856; GO:0016020; GO:0070062; GO:0043231; GO:0031012; GO:0031965; GO:0005739; GO:0005811; GO:0030529; GO:0015630; GO:0031982; GO:0043209; GO:0097452	945	6.888e-05	0.002466	6	125161715	125166467	4753	-	TRUE	0.955	11820	12160	14540	26850	23870	23680	12260	12590	13840	7792	6033	7645	592.4	701.4	893.9	1576	1398	1355	768.1	738.4	819.7	440.9	341.2	418.8	blue
ENSMUSG00000107480	ENSMUST00000203093	Gm44165	protein_coding	TEC	predicted gene, 44165 [Source:MGI Symbol;Acc:MGI:5690557]	0.4105				1469	6.905e-05	0.002466	7	3489611	3491079	1469	-	TRUE	5.623	0	0.8946	1.18	54.96	31.82	11.98	0.8793	0	0	0	1.074	0	0	0.03322	0.0467	2.077	1.2	0.4414	0.03547	0	0	0	0.0391	0	blue
ENSMUSG00000015852	ENSMUST00000090986; ENSMUST00000146512	Fcrls	protein_coding	protein_coding	Fc receptor-like S, scavenger receptor [Source:MGI Symbol;Acc:MGI:1933397]	0.4883	GO:0009967; GO:0006898	GO:0005044	GO:0016020	1482	7.174e-05	0.002555	3	87250758	87263738	12981	-	TRUE	-1.644	10370	11450	11300	4690	2160	3723	29360	29490	24380	22030	14790	13240	331.6	421.5	443.6	175.7	80.7	135.9	1174	1104	921.2	795.5	534	462.8	yellow
ENSMUSG00000015837	ENSMUST00000015981; ENSMUST00000102774; ENSMUST00000131214; ENSMUST00000136936; ENSMUST00000143379; ENSMUST00000147846; ENSMUST00000154805	Sqstm1	protein_coding	protein_coding	sequestosome 1 [Source:MGI Symbol;Acc:MGI:107931]	0.536	GO:0006914; GO:0007032; GO:0006511; GO:0002376; GO:0030154; GO:0000122; GO:0006915; GO:0061635; GO:0000423; GO:0098780; GO:0043122; GO:0016236; GO:1903078; GO:1900273; GO:0035973; GO:0044130; GO:1905719; GO:0001934; GO:0002931; GO:0051291	GO:0008270; GO:0046872; GO:0005515; GO:0042802; GO:0003712; GO:0019901; GO:0031625; GO:0019899; GO:0042169; GO:0043130; GO:0005080; GO:0070530; GO:0035255; GO:0042803	GO:0005634; GO:0005829; GO:0005737; GO:0031410; GO:0070062; GO:0043231; GO:0005783; GO:0005768; GO:0016234; GO:0000932; GO:0005764; GO:0016235; GO:0005776; GO:0016605; GO:0005770; GO:0044754; GO:0097225; GO:0000407; GO:0044753; GO:0097413	1222	7.296e-05	0.00259	11	50199366	50210827	11462	-	TRUE	0.994	4335	5425	4870	8727	9884	10410	7483	6133	5211	8482	10760	11070	168.1	242.2	231.8	396.5	448	461.1	362.8	278.5	238.8	371.5	471	469.3	blue
ENSMUSG00000094724	ENSMUST00000089119; ENSMUST00000179728	Rnaset2b	protein_coding	protein_coding	ribonuclease T2B [Source:MGI Symbol;Acc:MGI:3702087]	0.5052	GO:0090305; GO:0090501; GO:0090502	GO:0016787; GO:0003723; GO:0004518; GO:0004519; GO:0004540; GO:0033897	GO:0016020; GO:0016021; GO:0005615; GO:0005576; GO:0070062; GO:0005783; GO:0005788; GO:0005764; GO:0043202	1730	7.315e-05	0.00259	17	6978860	7011299	32440	+	TRUE	-0.9791	686.7	627.1	593.3	337.1	289.4	337.3	826.5	701.1	714.5	787.1	569	674.6	18.81	19.77	19.95	10.82	9.266	10.55	28.31	22.49	23.13	24.35	17.6	20.21	red
ENSMUSG00000037095	ENSMUST00000041357	Lrg1	protein_coding	protein_coding	leucine-rich alpha-2-glycoprotein 1 [Source:MGI Symbol;Acc:MGI:1924155]	0.6329	GO:0030511; GO:0050873; GO:0045766; GO:0001938	GO:0005160	GO:0005615; GO:0070062; GO:0005576; GO:0043231	1351	7.355e-05	0.002596	17	56119680	56121946	2267	-	TRUE	-2.006	11510	13450	6623	2892	3348	1586	333.2	76.41	847.6	0.7793	0	0	403.6	543.1	285.1	118.8	137.3	63.54	14.62	3.139	35.14	0.03087	0	0	cyan
ENSMUSG00000028729	ENSMUST00000030501; ENSMUST00000126458; ENSMUST00000130219; ENSMUST00000147373; ENSMUST00000149837	Ebna1bp2	protein_coding	protein_coding	EBNA1 binding protein 2 [Source:MGI Symbol;Acc:MGI:1916322]	0.5196	GO:0042254; GO:0006364; GO:0042273	GO:0003723	GO:0005634; GO:0005730; GO:0030687; GO:0034399	1177	7.564e-05	0.002662	4	118620799	118627776	6978	+	TRUE	1.249	1062	1146	817.4	2287	2796	2077	670.9	1211	1474	645.3	646.3	888.2	42.75	53.11	40.39	107.9	131.6	95.52	33.78	57.08	70.14	29.34	29.38	39.1	blue
ENSMUSG00000020137	ENSMUST00000020346; ENSMUST00000218842; ENSMUST00000218989	Thap2	protein_coding	protein_coding	THAP domain containing, apoptosis associated protein 2 [Source:MGI Symbol;Acc:MGI:1914066]	0.4557	GO:0008150	GO:0046872; GO:0003674; GO:0003677; GO:0003676	GO:0005730	3059	7.611e-05	0.002671	10	115368404	115384443	16040	-	TRUE	3.674	4.736	13.42	55.44	405.8	199.1	325.3	207.5	508.9	200	132.5	215.8	253	0.07337	0.2393	1.054	7.364	3.605	5.756	4.02	9.231	3.662	2.318	3.774	4.285	green
ENSMUSG00000028920	ENSMUST00000030757; ENSMUST00000146768	Fbxo42	protein_coding	protein_coding	F-box protein 42 [Source:MGI Symbol;Acc:MGI:1924992]	0.5691	GO:0008150	GO:0003674	GO:0005575	3256	7.632e-05	0.002671	4	141147913	141204062	56150	+	TRUE	1.448	122.2	137.8	148.6	278.4	365.4	465.4	424.7	646	458.2	475.4	817	426	1.778	2.308	2.655	4.748	6.215	7.736	7.729	11.01	7.881	7.814	13.42	6.78	blue
ENSMUSG00000032076	ENSMUST00000034581; ENSMUST00000085909; ENSMUST00000114547; ENSMUST00000114548; ENSMUST00000124073; ENSMUST00000143026; ENSMUST00000148925; ENSMUST00000151624; ENSMUST00000152459; ENSMUST00000214542	Cadm1	protein_coding	protein_coding	cell adhesion molecule 1 [Source:MGI Symbol;Acc:MGI:1889272]	0.4925	GO:0007275; GO:0007155; GO:0002376; GO:0007283; GO:0030154; GO:0006915; GO:0007416; GO:0042271; GO:0060348; GO:0007157; GO:0045954; GO:0007156; GO:0050715; GO:0016338; GO:0009826; GO:0008037; GO:0051606	GO:0005515; GO:0042803; GO:0005102; GO:0004872; GO:0050839; GO:0030165	GO:0016020; GO:0016021; GO:0005886; GO:0030054; GO:0045202; GO:0005911; GO:0070062; GO:0030424; GO:0030425; GO:0005887; GO:0016323; GO:0008021; GO:0070852; GO:0005913; GO:0043196	2388	8.336e-05	0.002909	9	47530173	47857637	327465	+	TRUE	-3.747	1478	1327	1110	27.48	235	26.73	2003	789.3	633.5	2054	1457	1851	29.32	30.3	27.03	0.6388	5.451	0.6057	49.7	18.34	14.86	46.04	32.64	40.16	yellow
ENSMUSG00000050335	ENSMUST00000142734; ENSMUST00000144794; ENSMUST00000146468; ENSMUST00000150290; ENSMUST00000151405; ENSMUST00000226585	Lgals3	protein_coding	protein_coding	lectin, galactose binding, soluble 3 [Source:MGI Symbol;Acc:MGI:96778]	0.5752	GO:0002548; GO:0030593; GO:0030855; GO:0042129; GO:0045806; GO:0048245; GO:0048246; GO:0050918; GO:0070232; GO:0071674; GO:0071677; GO:0090280; GO:1902041; GO:2001237	GO:0030246; GO:0003723; GO:0019863; GO:0042056; GO:0043236	GO:0001772; GO:0005576; GO:0005615; GO:0005634; GO:0005737; GO:0005743; GO:0016020; GO:0031012; GO:0070062	835	8.374e-05	0.002914	14	47367751	47386160	18410	+	TRUE	0.9514	23780	18690	22220	42850	42780	38940	12810	13440	15890	18010	31400	46720	1349	1220	1546	2847	2836	2522	908.3	892.6	1065	1154	2010	2897	blue
ENSMUSG00000066838	ENSMUST00000074455	Zfp772	protein_coding	protein_coding	zinc finger protein 772 [Source:MGI Symbol;Acc:MGI:2385265]	0.458	GO:0006355	GO:0046872; GO:0003676; GO:0003700	GO:0005622; GO:0005575	2777	8.476e-05	0.002942	7	7202117	7209998	7882	-	TRUE	-5.88	2.842	219.2	66.05	0.9159	3.079	0.9217	83.53	0	11.45	1.559	3.221	111.7	0.04849	4.305	1.383	0.01831	0.06141	0.01796	1.782	0	0.231	0.03004	0.06205	2.084	red
ENSMUSG00000041845	ENSMUST00000048197; ENSMUST00000117462; ENSMUST00000151420	Rhod	protein_coding	protein_coding	ras homolog family member D [Source:MGI Symbol;Acc:MGI:108446]	0.5608	GO:0007264; GO:0045785; GO:0051893; GO:0030335; GO:0048041; GO:0030032; GO:0006605; GO:0051017; GO:2000249	GO:0000166; GO:0003924; GO:0005525; GO:0019901	GO:0016020; GO:0005622; GO:0005886; GO:0005768; GO:0005769	982	8.538e-05	0.002955	19	4425459	4439432	13974	-	TRUE	-7.047	3.789	142.2	101.4	1.832	0	0	25.5	100	0.8811	68.58	21.47	105.1	0.1827	7.895	6.004	0.1035	0	0	1.538	5.649	0.05021	3.735	1.169	5.544	yellow
ENSMUSG00000113949	ENSMUST00000079883; ENSMUST00000180350; ENSMUST00000220669; ENSMUST00000221032; ENSMUST00000221236; ENSMUST00000221387; ENSMUST00000223256	Scamp4	protein_coding	protein_coding	secretory carrier membrane protein 4 [Source:MGI Symbol;Acc:MGI:1928947]	0.583	GO:0008150; GO:0006810; GO:0015031	GO:0003674	GO:0016020; GO:0016021	748	8.818e-05	0.003042	10	80602872	80615783	12912	+	TRUE	1.872	531.4	342.6	773.8	1915	1526	2567	1367	2375	1744	1186	1500	1190	33.66	24.98	60.16	142.1	113	185.7	108.3	176.2	130.5	84.86	107.3	82.46	blue
ENSMUSG00000078127	ENSMUST00000104926; ENSMUST00000227787	Fam170b	protein_coding	protein_coding	family with sequence similarity 170, member B [Source:MGI Symbol;Acc:MGI:2145650]	0.5482	GO:0080154; GO:2000344	GO:0003674	GO:0016020; GO:0031410; GO:0001669; GO:0002081	2080	8.841e-05	0.003042	14	32833962	32836789	2828	+	TRUE	-9.121	341	231.7	0	0.9159	0	0	0	0	0	0	0	0	7.769	6.076	0	0.02445	0	0	0	0	0	0	0	0	red
ENSMUSG00000102559	ENSMUST00000195411	Gm37570	protein_coding	TEC	predicted gene, 37570 [Source:MGI Symbol;Acc:MGI:5610798]	0.4202				3106	9.213e-05	0.003162	1	66765626	66768731	3106	-	TRUE	-7.321	29.36	4.473	130.9	0	0	0.9217	6.155	22.84	53.74	0	12.88	0	0.448	0.07855	2.452	0	0	0.01606	0.1174	0.4081	0.9691	0	0.2219	0	orange
ENSMUSG00000107215	ENSMUST00000201493	Gm43197	protein_coding	TEC	predicted gene 43197 [Source:MGI Symbol;Acc:MGI:5663334]	0.4181				2583	9.325e-05	0.003191	6	3336772	3339354	2583	-	TRUE	-5.141	215	16.1	63.69	4.58	0	3.687	1.759	0.7878	9.692	27.28	0	9.857	3.945	0.3401	1.434	0.09843	0	0.07724	0.04034	0.01692	0.2101	0.5652	0	0.1977	red
ENSMUSG00000048707	ENSMUST00000114336; ENSMUST00000137361; ENSMUST00000141509; ENSMUST00000155738	Tprn	protein_coding	protein_coding	taperin [Source:MGI Symbol;Acc:MGI:2139535]	0.5664	GO:0007605	GO:0003674; GO:0019902	GO:0042995; GO:0032420	1001	9.436e-05	0.003212	2	25262618	25269885	7268	+	TRUE	5.078	2.842	12.52	0	32.97	276.1	214.7	67.7	193.8	86.34	51.43	286.7	67.9	0.1345	0.6825	0	1.829	15.28	11.61	4.008	10.74	4.831	2.75	15.32	3.515	green
ENSMUSG00000031613	ENSMUST00000034026	Hpgd	protein_coding	protein_coding	hydroxyprostaglandin dehydrogenase 15 (NAD) [Source:MGI Symbol;Acc:MGI:108085]	0.4046	GO:0055114; GO:0006629; GO:0006631; GO:0007179; GO:0007565; GO:0006693; GO:0045786; GO:0097070; GO:0030728; GO:0007567; GO:0001822; GO:0032355; GO:0032496; GO:0043065; GO:0045471; GO:0070493; GO:1904707	GO:0003824; GO:0016491; GO:0051287; GO:0070403; GO:0004957; GO:0016404; GO:0042803	GO:0005654; GO:0005829; GO:0005737; GO:0070062; GO:0016323; GO:0005615	1683	9.438e-05	0.003212	8	56294585	56321043	26459	+	TRUE	-2.364	3024	2532	3320	971.8	501.9	245.2	2480	1408	1639	4361	7083	5118	85.13	82.05	114.7	32.06	16.52	7.883	87.33	46.41	54.53	138.7	225.1	157.6	yellow
ENSMUSG00000049287	ENSMUST00000054523; ENSMUST00000069631; ENSMUST00000137433	Iba57	protein_coding	protein_coding	IBA57 homolog, iron-sulfur cluster assembly [Source:MGI Symbol;Acc:MGI:3041174]	0.5598	GO:0006783; GO:0016226	GO:0016740; GO:0003723	GO:0005739; GO:0005759	1846	9.486e-05	0.003219	11	59155369	59163739	8371	-	TRUE	3.993	2.842	9.84	1.18	65.03	129.3	29.49	123.1	100.8	100.4	268.1	97.7	42.71	0.07295	0.2908	0.03716	1.956	3.88	0.8646	3.951	3.031	3.047	7.773	2.831	1.199	green
ENSMUSG00000019987	ENSMUST00000020161; ENSMUST00000218260; ENSMUST00000220186	Arg1	protein_coding	protein_coding	arginase, liver [Source:MGI Symbol;Acc:MGI:88070]	0.4892	GO:0002376; GO:0045087; GO:0002250; GO:0046007; GO:0042130; GO:0000050; GO:0006525; GO:0042832; GO:0060336; GO:0001889; GO:0001938; GO:0007565; GO:0007568; GO:0009611; GO:0009635; GO:0010042; GO:0010043; GO:0010269; GO:0010963; GO:0014075; GO:0019547; GO:0030324; GO:0032496; GO:0032964; GO:0033189; GO:0033197; GO:0042493; GO:0043200; GO:0043434; GO:0046686; GO:0048545; GO:0048678; GO:0051597; GO:…	GO:0046872; GO:0016787; GO:0004053; GO:0016813; GO:0030145	GO:0005615; GO:0005634; GO:0005737; GO:0070062; GO:0005741; GO:0043005; GO:0043025	874	9.564e-05	0.00323	10	24915221	24927484	12264	-	TRUE	1.985	86310	57830	31830	287100	189100	218300	1700	2394	4719	30.39	68.71	20.81	4680	3609	2118	18230	11990	13520	115.2	152	302.4	1.861	4.206	1.234	cyan
ENSMUSG00000035299	ENSMUST00000036753; ENSMUST00000078947; ENSMUST00000079443; ENSMUST00000112104; ENSMUST00000112105; ENSMUST00000112107; ENSMUST00000129642; ENSMUST00000133857; ENSMUST00000143815; ENSMUST00000146073; ENSMUST00000149258; ENSMUST00000151722; ENSMUST00000152163; ENSMUST00000163810; ENSMUST00000171433	Mid1	protein_coding	protein_coding	midline 1 [Source:MGI Symbol;Acc:MGI:1100537]	0.5037	GO:0032874; GO:0035372; GO:0007026	GO:0016740; GO:0008270; GO:0046872; GO:0005515; GO:0042802; GO:0042803; GO:0046982; GO:0031625; GO:0008017; GO:0051219	GO:0005622; GO:0015630; GO:0005737; GO:0005856; GO:0005874; GO:0005881	2121	9.595e-05	0.00323	X	169685199	170005736	320538	+	TRUE	-1.367	355.2	543	359.8	167.6	168.3	150.2	467.8	476.6	383.3	490.2	223.3	295.7	7.936	13.97	9.865	4.387	4.395	3.833	13.07	12.47	10.12	12.37	5.633	7.224	red
ENSMUSG00000031639	ENSMUST00000034056; ENSMUST00000167106; ENSMUST00000209269; ENSMUST00000209651; ENSMUST00000209772; ENSMUST00000210013; ENSMUST00000210354; ENSMUST00000210996; ENSMUST00000211370	Tlr3	protein_coding	protein_coding	toll-like receptor 3 [Source:MGI Symbol;Acc:MGI:2156367]	0.4345	GO:0045944; GO:0007165; GO:0010628; GO:0001819; GO:0002376; GO:0045087; GO:0032755; GO:0032757; GO:0051607; GO:0002756; GO:0032722; GO:0034138; GO:0043330; GO:0050729; GO:0006952; GO:0006954; GO:0032760; GO:0046330; GO:0009615; GO:0043123; GO:0032481; GO:0051092; GO:0045078; GO:0042346; GO:0097191; GO:0032735; GO:0045080; GO:0007252; GO:0097527; GO:0045356; GO:0045359; GO:0002224; GO:0001774; GO:…	GO:0003723; GO:0042802; GO:0004888; GO:0003725; GO:0005515; GO:0004872	GO:0016020; GO:0016021; GO:0005737; GO:0005765; GO:0005622; GO:0005783; GO:0005789; GO:0005768; GO:0005769; GO:0005887; GO:0010008; GO:0009986	1948	9.597e-05	0.00323	8	45395665	45411080	15416	-	TRUE	-5.864	743.6	406.1	951.9	0.9159	0	35.02	444.9	741.3	352.4	497.2	337.1	304.5	18.09	11.37	28.42	0.0261	0	0.973	13.53	21.12	10.13	13.66	9.259	8.099	yellow
ENSMUSG00000098557	ENSMUST00000183756; ENSMUST00000184744	Kctd12	protein_coding	protein_coding	potassium channel tetramerisation domain containing 12 [Source:MGI Symbol;Acc:MGI:2145823]	0.3994	GO:0051260	GO:0003723; GO:0042802	GO:0070062	3298	9.717e-05	0.003262	14	102976581	102982637	6057	-	TRUE	-0.9386	5089	4942	4810	2604	2865	2241	3467	2021	1956	4550	2424	2356	73.13	81.73	84.83	43.83	48.11	36.78	62.29	34.01	33.22	73.85	39.33	37.01	red
ENSMUSG00000031765	ENSMUST00000034215; ENSMUST00000211807; ENSMUST00000212291	Mt1	protein_coding	protein_coding	metallothionein 1 [Source:MGI Symbol;Acc:MGI:97171]	0.5512	GO:0043524; GO:0006882; GO:0007263; GO:0010273; GO:0045926; GO:0006875; GO:0071247; GO:0071294	GO:0046872; GO:0005507; GO:0008270	GO:0005634; GO:0005829; GO:0005737; GO:0048471; GO:0005764	755	9.923e-05	0.003315	8	94179082	94180327	1246	+	TRUE	1.353	4145	2989	2456	7631	9069	7681	3048	2460	2781	4102	4624	3738	259.9	215.7	189	560.6	664.7	550.1	239	180.7	206.1	290.5	327.4	256.3	blue
ENSMUSG00000096606	ENSMUST00000178124	Tpbgl	protein_coding	protein_coding	trophoblast glycoprotein-like [Source:MGI Symbol;Acc:MGI:3646425]	0.6208			GO:0016020; GO:0016021	3022	9.955e-05	0.003315	7	99624082	99627103	3022	-	TRUE	-4.686	674.4	489.3	58.98	3.664	39	4.608	655.1	255.2	229.1	152.7	182.5	365.8	10.58	8.833	1.135	0.0673	0.7148	0.08252	12.84	4.687	4.245	2.705	3.231	6.272	orange
ENSMUSG00000053580	ENSMUST00000089485; ENSMUST00000100330; ENSMUST00000124367; ENSMUST00000146162; ENSMUST00000147975; ENSMUST00000167695; ENSMUST00000168598; ENSMUST00000207807	Tanc2	protein_coding	protein_coding	tetratricopeptide repeat, ankyrin repeat and coiled-coil containing 2 [Source:MGI Symbol;Acc:MGI:2444121]	0.473	GO:0001701	GO:0003674	GO:0005575	3385	9.957e-05	0.003315	11	105589986	105929304	339319	+	TRUE	-2.877	464.1	638.7	1656	204.3	61.58	108.8	1023	1056	602.6	1752	1403	1701	6.498	10.29	28.46	3.35	1.008	1.739	17.9	17.3	9.971	27.7	22.18	26.04	yellow
ENSMUSG00000050106	ENSMUST00000050874; ENSMUST00000106334; ENSMUST00000117781; ENSMUST00000119455; ENSMUST00000127080; ENSMUST00000156458	Tmc8	protein_coding	protein_coding	transmembrane channel-like gene family 8 [Source:MGI Symbol;Acc:MGI:2669037]	0.6088	GO:0006810; GO:0006811; GO:0032091; GO:0001558; GO:0055069; GO:0032460; GO:1902041	GO:0005102	GO:0016020; GO:0016021; GO:0005615; GO:0005794; GO:0005737; GO:0070062; GO:0031965; GO:0005783; GO:0005789	1913	0.0001035	0.003436	11	117782076	117793110	11035	+	TRUE	3.623	4.736	2.684	27.13	111.7	156	149.3	159.1	57.51	19.38	21.04	244.8	59.14	0.1173	0.07652	0.8248	3.243	4.517	4.224	4.93	1.668	0.5675	0.5887	6.846	1.602	blue
ENSMUSG00000032440	ENSMUST00000035014; ENSMUST00000061101	Tgfbr2	protein_coding	protein_coding	transforming growth factor, beta receptor II [Source:MGI Symbol;Acc:MGI:98729]	0.521	GO:0060412; GO:0003151; GO:0006468; GO:0010468; GO:0016310; GO:0030154; GO:0042493; GO:0001701; GO:0006915; GO:0007507; GO:0023014; GO:0007179; GO:0007178; GO:0032147; GO:0042127; GO:0007369; GO:0051216; GO:0002088; GO:0040008; GO:0018107; GO:0030324; GO:0010634; GO:0060443; GO:0007219; GO:0060425; GO:0060463; GO:0018105; GO:0007224; GO:0010718; GO:0045766; GO:0003148; GO:0003186; GO:0003181; GO:…	GO:0004672; GO:0005524; GO:0016740; GO:0046872; GO:0005515; GO:0004872; GO:0000166; GO:0016301; GO:0004674; GO:0046332; GO:0004702; GO:0005539; GO:0034713; GO:0034714; GO:0004675; GO:0005024; GO:0050431; GO:0005026; GO:0031435	GO:0016020; GO:0016021; GO:0009897; GO:0005886; GO:0045121; GO:0043235; GO:0005901; GO:0005737; GO:0005829; GO:0005887; GO:0009986	5784	0.0001058	0.003505	9	116084293	116175360	91068	-	TRUE	-1.505	3617	4160	3823	875.6	1622	1570	4011	2644	2726	4822	3499	4506	29.64	39.23	38.44	8.404	15.53	14.69	41.1	25.36	26.4	44.62	32.36	40.36	red
ENSMUSG00000033439	ENSMUST00000041524; ENSMUST00000124807; ENSMUST00000126546; ENSMUST00000134761; ENSMUST00000156161; ENSMUST00000183638; ENSMUST00000184963; ENSMUST00000197190; ENSMUST00000198103; ENSMUST00000198454; ENSMUST00000199439	Trmt13	protein_coding	protein_coding	tRNA methyltransferase 13 [Source:MGI Symbol;Acc:MGI:1925219]	0.4463	GO:0008033; GO:0032259; GO:0030488	GO:0016740; GO:0046872; GO:0008168; GO:0008175	GO:0005575	1211	0.0001085	0.003574	3	116581093	116614587	33495	-	TRUE	3.124	44.52	43.83	7.077	220.7	427	183.4	261.1	282	163.9	286	599.1	299	1.742	1.974	0.3399	10.12	19.53	8.196	12.78	12.92	7.579	12.64	26.47	12.79	green
ENSMUSG00000024397	ENSMUST00000025257; ENSMUST00000172679; ENSMUST00000172693; ENSMUST00000173106; ENSMUST00000173281; ENSMUST00000173324; ENSMUST00000174044	Aif1	protein_coding	protein_coding	allograft inflammatory factor 1 [Source:MGI Symbol;Acc:MGI:1343098]	0.5159	GO:2000406; GO:0006954; GO:1900087; GO:0030041; GO:0071346; GO:0042102; GO:0001774; GO:0006911; GO:0016601; GO:0048661; GO:0048662; GO:0051017; GO:0071672; GO:0071673; GO:0090026; GO:0097178; GO:0001934; GO:0010629; GO:0014739; GO:0030335; GO:0031668; GO:0032870; GO:0034097; GO:0043066; GO:0045429; GO:0048678; GO:0051384; GO:0051602; GO:0071315; GO:0071447	GO:0046872; GO:0005509; GO:0005515; GO:0003779; GO:0051015	GO:0016020; GO:0005886; GO:0005634; GO:0048471; GO:0005829; GO:0005737; GO:0005856; GO:0042995; GO:0030027; GO:0001726; GO:0032587; GO:0005884; GO:0001891; GO:0043204	720	0.0001085	0.003574	17	35170991	35176068	5078	-	TRUE	-1.358	18750	12810	10880	5112	5794	5582	12430	12130	12290	10300	7275	7721	1234	970.7	878.4	394.1	445.6	419.5	1023	934.6	955.7	765.7	540.5	555.6	red
ENSMUSG00000020638	ENSMUST00000020969; ENSMUST00000220466; ENSMUST00000221060; ENSMUST00000221826	Cmpk2	protein_coding	protein_coding	cytidine monophosphate (UMP-CMP) kinase 2, mitochondrial [Source:MGI Symbol;Acc:MGI:99830]	0.4823	GO:0016310; GO:0071222; GO:0006221; GO:0006227; GO:0006235; GO:0009142; GO:0006165; GO:0006233	GO:0016740; GO:0000166; GO:0005524; GO:0016301; GO:0004550; GO:0004127; GO:0009041; GO:0004798; GO:0033862	GO:0005737; GO:0005739	1845	0.0001098	0.003607	12	26469204	26479837	10634	+	TRUE	-2.762	733.2	1859	2548	103.5	320.2	330	2123	1397	2996	519	1810	289.1	18.83	54.96	80.32	3.114	9.613	9.678	68.2	42.01	90.93	15.06	52.49	8.12	orange
ENSMUSG00000068747	ENSMUST00000102632; ENSMUST00000129755; ENSMUST00000135636	Sort1	protein_coding	protein_coding	sortilin 1 [Source:MGI Symbol;Acc:MGI:1338015]	0.5027	GO:0010468; GO:0006810; GO:0007275; GO:0032868; GO:0007186; GO:0030154; GO:0006897; GO:0006895; GO:0014902; GO:0045599; GO:0007218; GO:0001503; GO:0008625; GO:0008333; GO:0046323; GO:0048011; GO:0048227; GO:0016050; GO:0032509; GO:0038180; GO:0051005; GO:1904037	GO:0005515; GO:0019899; GO:0048406; GO:0010465; GO:0030379	GO:0016020; GO:0016021; GO:0005794; GO:0005886; GO:0005634; GO:0048471; GO:0005829; GO:0009986; GO:0031410; GO:0005783; GO:0005789; GO:0005768; GO:0031965; GO:0032580; GO:0005764; GO:0005765; GO:0005769; GO:0005905; GO:0010008; GO:0030136; GO:0030140; GO:0030659; GO:0030425; GO:0043025; GO:0043231	6275	0.0001122	0.003676	3	108284082	108361511	77430	+	TRUE	-2.067	613.8	893.7	291.3	142.9	137.5	147.5	325.3	228.4	313.7	750.5	803.1	830.1	4.635	7.769	2.7	1.264	1.214	1.272	3.072	2.02	2.799	6.401	6.847	6.855	red
ENSMUSG00000025950	ENSMUST00000097709; ENSMUST00000149310; ENSMUST00000169032; ENSMUST00000186222; ENSMUST00000188109; ENSMUST00000188876; ENSMUST00000191459	Idh1	protein_coding	protein_coding	isocitrate dehydrogenase 1 (NADP+), soluble [Source:MGI Symbol;Acc:MGI:96413]	0.4532	GO:0055114; GO:0006102; GO:0006099; GO:0006979; GO:0006749; GO:0006103; GO:0006097; GO:0008585; GO:0014070; GO:0048545; GO:0060696; GO:0071071	GO:0046872; GO:0000287; GO:0042802; GO:0042803; GO:0016491; GO:0004450; GO:0016616; GO:0051287; GO:0045296; GO:0005102; GO:0004448; GO:0050661; GO:0051990	GO:0005829; GO:0005737; GO:0070062; GO:0005739; GO:0005777	1090	0.0001136	0.00371	1	65158616	65186500	27885	-	TRUE	0.8294	2060	2236	2206	3973	4016	3518	2074	1389	652	3151	3671	2838	89.57	111.9	117.7	202.4	204.1	174.7	112.8	70.7	33.5	154.7	180.2	134.9	blue
ENSMUSG00000025207	ENSMUST00000026225; ENSMUST00000130549; ENSMUST00000179305	Sema4g	protein_coding	protein_coding	sema domain, immunoglobulin domain (Ig), transmembrane domain (TM) and short cytoplasmic domain, (semaphorin) 4G [Source:MGI Symbol;Acc:MGI:1347047]	0.5704	GO:0007275; GO:0030154; GO:0007399; GO:0050919	GO:0005515	GO:0016020; GO:0016021; GO:0005615; GO:0005886	4463	0.0001138	0.00371	19	44989101	45003397	14297	+	TRUE	-7.203	55.89	8.946	12.97	0	0	0	52.76	2.363	3.524	9.352	65.49	1.095	0.5934	0.1093	0.1691	0	0	0	0.7005	0.02938	0.04423	0.1121	0.7851	0.01272	yellow
ENSMUSG00000034118	ENSMUST00000040721; ENSMUST00000118993; ENSMUST00000128335; ENSMUST00000142838	Tpst1	protein_coding	protein_coding	protein-tyrosine sulfotransferase 1 [Source:MGI Symbol;Acc:MGI:1298231]	0.4828	GO:0006478	GO:0016740; GO:0042803; GO:0008476	GO:0016020; GO:0016021; GO:0000139; GO:0005794; GO:0030173	1388	0.0001164	0.003782	5	130073326	130135729	62404	+	TRUE	-1.537	1197	1088	1412	355.4	323.3	590.8	1872	2167	1960	549.4	981.3	552	40.88	42.75	59.16	14.21	12.9	23.03	79.92	86.64	79.1	21.19	37.82	20.61	orange
ENSMUSG00000056602	ENSMUST00000087204; ENSMUST00000200750; ENSMUST00000200863; ENSMUST00000200960; ENSMUST00000200964; ENSMUST00000201196; ENSMUST00000201628; ENSMUST00000201634; ENSMUST00000201854; ENSMUST00000202070; ENSMUST00000202530; ENSMUST00000202566; ENSMUST00000202571; ENSMUST00000202600; ENSMUST00000202630; ENSMUST00000202841; ENSMUST00000203000	Fry	protein_coding	protein_coding	FRY microtubule binding protein [Source:MGI Symbol;Acc:MGI:2443895]	0.4834	GO:0043086; GO:0000902; GO:0031175; GO:0090527; GO:1904428	GO:0004857	GO:0005737; GO:0005856; GO:0005815; GO:0000922; GO:0005938; GO:0030427	2754	0.0001211	0.003915	5	150118645	150497753	379109	+	TRUE	-2.029	466	267.5	579.1	108.1	143.7	68.2	307.7	143.4	101.3	516.7	431.6	116.1	8.019	5.298	12.23	2.179	2.89	1.34	6.622	2.889	2.06	10.04	8.384	2.184	yellow
ENSMUSG00000042476	ENSMUST00000003717; ENSMUST00000196067; ENSMUST00000197150; ENSMUST00000197458; ENSMUST00000199954	Abcb4	protein_coding	protein_coding	ATP-binding cassette, sub-family B (MDR/TAP), member 4 [Source:MGI Symbol;Acc:MGI:97569]	0.43	GO:0055085; GO:0006810; GO:0006869; GO:0055088; GO:0045332; GO:0001666; GO:0001890; GO:0007420; GO:0007595; GO:0007623; GO:0009914; GO:0010033; GO:0010046; GO:0014070; GO:0014072; GO:0031667; GO:0032355; GO:0032376; GO:0032496; GO:0032782; GO:0033189; GO:0033231; GO:0033280; GO:0033762; GO:0035633; GO:0036146; GO:0042493; GO:0043215; GO:0043278; GO:0046618; GO:0046686; GO:0050892; GO:0060548; GO:…	GO:0005524; GO:0016787; GO:0000166; GO:0016887; GO:0042626; GO:0008525; GO:0090554	GO:0016020; GO:0016021; GO:0005886; GO:0005654; GO:0005829; GO:0005737; GO:0031410; GO:0005925; GO:0070062; GO:0016324; GO:0015629; GO:0045121; GO:0030136; GO:0046581; GO:0031526; GO:0045177	2570	0.0001211	0.003915	5	8893717	8959231	65515	+	TRUE	-5.091	83.36	73.36	4.718	0.9159	1.026	2.765	40.45	142.6	55.51	74.03	5.368	17.52	1.537	1.557	0.1068	0.01979	0.02212	0.05822	0.9326	3.079	1.21	1.542	0.1117	0.3533	orange
ENSMUSG00000043487	ENSMUST00000056822; ENSMUST00000222921	Acot6	protein_coding	protein_coding	acyl-CoA thioesterase 6 [Source:MGI Symbol;Acc:MGI:1921287]	0.4833	GO:0006637; GO:0006631	GO:0016787; GO:0016790; GO:0047617; GO:0052689	GO:0005777	3505	0.000122	0.003935	12	84100654	84111349	10696	+	TRUE	-5.151	3.789	113.6	89.64	0.9159	3.079	1.843	72.1	44.11	37.89	51.43	60.12	128.1	0.05122	1.768	1.488	0.01451	0.04866	0.02846	1.219	0.6984	0.6054	0.7854	0.9177	1.894	yellow
ENSMUSG00000022747	ENSMUST00000114357; ENSMUST00000114358; ENSMUST00000123918; ENSMUST00000125712; ENSMUST00000126978; ENSMUST00000135721; ENSMUST00000137035; ENSMUST00000137850; ENSMUST00000142900; ENSMUST00000145283; ENSMUST00000148061; ENSMUST00000149197; ENSMUST00000149456; ENSMUST00000151510	St3gal6	protein_coding	protein_coding	ST3 beta-galactoside alpha-2,3-sialyltransferase 6 [Source:MGI Symbol;Acc:MGI:1888707]	0.4797	GO:0006486; GO:0097503; GO:0006464; GO:0009311; GO:0018279; GO:0071354; GO:0006664	GO:0016740; GO:0016757; GO:0008373; GO:0052798	GO:0016020; GO:0016021; GO:0000139; GO:0005794; GO:0070062; GO:0005575	1010	0.0001234	0.003967	16	58468125	58524243	56119	-	TRUE	-2.463	988	2797	1806	356.3	163.2	492.2	1582	1672	614.1	1712	2159	2304	46.35	151.1	104	19.58	8.949	26.37	92.81	91.89	34.05	90.73	114.4	118.2	yellow
ENSMUSG00000079339	ENSMUST00000112467; ENSMUST00000168254	Ifit1bl1	protein_coding	protein_coding	interferon induced protein with tetratricpeptide repeats 1B like 1 [Source:MGI Symbol;Acc:MGI:3650685]	0.429	GO:0051607	GO:0003723	GO:0005829; GO:0005737	2204	0.000127	0.004073	19	34592888	34601968	9081	-	TRUE	-5.363	1975	1616	3664	0	91.35	83.87	1190	967.4	1826	2.338	478.8	3.286	42.46	39.99	96.68	0	2.295	2.059	31.99	24.36	46.39	0.05677	11.62	0.07724	orange
ENSMUSG00000052397	ENSMUST00000064234; ENSMUST00000131131	Ezr	protein_coding	protein_coding	ezrin [Source:MGI Symbol;Acc:MGI:98931]	0.5617	GO:0010628; GO:0000122; GO:0050860; GO:0072659; GO:0046847; GO:0040018; GO:0008360; GO:0010737; GO:0050714; GO:0070373; GO:1903078; GO:0061028; GO:0071320; GO:0048015; GO:0030953; GO:0032532; GO:0003376; GO:0034629; GO:0031532; GO:0031623; GO:0051017; GO:1902966; GO:0001951; GO:0007159; GO:0022614; GO:0030855; GO:0035088; GO:0043622; GO:0051660; GO:0072697; GO:1900041; GO:1902115; GO:1902896; GO:…	GO:0005515; GO:0003723; GO:0003779; GO:0008092; GO:0019904; GO:0034237; GO:0051015; GO:0008017; GO:0051117; GO:0045296; GO:0050839; GO:0051018; GO:0034236; GO:0044548; GO:0097718; GO:0008022; GO:0032403	GO:0016020; GO:0001772; GO:0005615; GO:0071944; GO:0005886; GO:0043234; GO:0048471; GO:0005829; GO:0005737; GO:0005925; GO:0005856; GO:0015629; GO:0042995; GO:0030175; GO:0070062; GO:0005622; GO:0005768; GO:0016324; GO:0001650; GO:0005902; GO:0016323; GO:0005938; GO:0045177; GO:0005903; GO:0036064; GO:0001726; GO:0031528; GO:0005884; GO:0031982; GO:0019898; GO:0043209; GO:0032587; GO:0001931; GO:…	1904	0.000129	0.004125	17	6738041	6782784	44744	-	TRUE	1.338	779.6	1246	1294	2735	2576	3047	1018	1383	715.4	713.1	885.7	718.4	19.4	35.7	39.53	79.74	74.94	86.61	31.69	40.29	21.04	20.04	24.89	19.55	blue
ENSMUSG00000010358	ENSMUST00000010502; ENSMUST00000125958; ENSMUST00000131024	Ifi35	protein_coding	protein_coding	interferon-induced protein 35 [Source:MGI Symbol;Acc:MGI:1917360]	0.5546	GO:0008150	GO:0003674	GO:0005634	1166	0.0001294	0.004125	11	101448407	101458698	10292	+	TRUE	-1.342	7661	5821	4414	2130	2355	2547	3910	3338	4779	1940	1919	1366	311.4	272.3	220.2	101.4	111.8	118.2	198.7	158.9	229.5	89.04	88.03	60.69	red
ENSMUSG00000030268	ENSMUST00000032402; ENSMUST00000048252; ENSMUST00000111742; ENSMUST00000123930; ENSMUST00000136819; ENSMUST00000145911; ENSMUST00000149769; ENSMUST00000154611; ENSMUST00000155693; ENSMUST00000204138	Bcat1	protein_coding	protein_coding	branched chain aminotransferase 1, cytosolic [Source:MGI Symbol;Acc:MGI:104861]	0.5207	GO:0008152; GO:0008652; GO:0009081; GO:0009082; GO:0009083; GO:0009098; GO:0009099	GO:0016740; GO:0003824; GO:0004084; GO:0008483; GO:0052654; GO:0052655; GO:0052656	GO:0005829; GO:0005737; GO:0005739	1667	0.00013	0.004125	6	144993835	145076184	82350	-	TRUE	-6.388	7.578	46.52	103.8	0	0	1.843	0	3.151	0	2.338	46.16	1.095	0.2154	1.522	3.622	0	0	0.05984	0	0.1049	0	0.07506	1.482	0.03404	red
ENSMUSG00000029816	ENSMUST00000031840; ENSMUST00000203757; ENSMUST00000204260; ENSMUST00000204460; ENSMUST00000205103	Gpnmb	protein_coding	protein_coding	glycoprotein (transmembrane) nmb [Source:MGI Symbol;Acc:MGI:1934765]	0.5118	GO:0010469; GO:0001934; GO:2000134; GO:0007165; GO:0007155; GO:0050868; GO:0042130; GO:0030335; GO:0007267; GO:1901215; GO:0031954; GO:0034103; GO:0001818; GO:0032720; GO:0070374; GO:0001649; GO:0030282	GO:0008201; GO:0048018; GO:0005178; GO:0045545	GO:0016020; GO:0016021; GO:0005886; GO:0030659; GO:0031410; GO:0005887; GO:0012505; GO:0042470	1795	0.00013	0.004125	6	49036546	49070929	34384	+	TRUE	3.024	689.6	2129	5659	20980	22560	25110	5694	18420	8571	50570	102500	184800	18.2	64.7	183.4	649	696.1	757.2	188	569.5	267.4	1508	3054	5335	blue
ENSMUSG00000106115	ENSMUST00000198012	Gm43420	protein_coding	TEC	predicted gene 43420 [Source:MGI Symbol;Acc:MGI:5663557]	0.4658				1857	0.000131	0.004147	5	121402658	121404514	1857	+	TRUE	-7.133	35.05	105.6	3.539	0.9159	0	0	0	47.27	8.811	1.559	118.1	43.81	0.8943	3.101	0.1108	0.02738	0	0	0	1.412	0.2657	0.04492	3.402	1.222	yellow
ENSMUSG00000037161	ENSMUST00000038154; ENSMUST00000108046; ENSMUST00000141156; ENSMUST00000145938; ENSMUST00000157054	Mgarp	protein_coding	protein_coding	mitochondria localized glutamic acid rich protein [Source:MGI Symbol;Acc:MGI:1914999]	0.4982	GO:0006626; GO:0008089; GO:0071456; GO:0008090; GO:0010822; GO:0071383; GO:0097211; GO:0019896	GO:0005515	GO:0016020; GO:0016021; GO:0005739; GO:1904115; GO:0005741; GO:0031307	1071	0.0001315	0.004153	3	51388412	51396738	8327	-	TRUE	5.329	13.26	2.684	3.539	8.243	650.7	118.9	347.3	83.5	65.2	270.4	643.1	2.19	0.5867	0.1367	0.1922	0.4273	33.65	6.008	19.22	4.326	3.409	13.51	32.12	0.106	green
ENSMUSG00000049037	ENSMUST00000060484	Clec4a1	protein_coding	protein_coding	C-type lectin domain family 4, member a1 [Source:MGI Symbol;Acc:MGI:3036291]	0.4448	GO:0008150	GO:0003674; GO:0030246	GO:0016020; GO:0016021; GO:0005575	1558	0.0001329	0.004185	6	122921848	122934619	12772	+	TRUE	-1.057	3705	4272	4619	1713	2044	2272	2198	2648	2139	1958	3064	2220	112.7	149.6	172.4	61.03	72.64	78.91	83.61	94.3	76.9	67.25	105.2	73.83	red
ENSMUSG00000012519	ENSMUST00000056157; ENSMUST00000120432; ENSMUST00000135710; ENSMUST00000145862	Mlkl	protein_coding	protein_coding	mixed lineage kinase domain-like [Source:MGI Symbol;Acc:MGI:1921818]	0.473	GO:0035556; GO:0070207; GO:0012501; GO:0070266	GO:0005524; GO:0000166; GO:0042802; GO:0005515; GO:0032403; GO:0019901; GO:0004871	GO:0016020; GO:0005886; GO:0005737	1313	0.0001337	0.0042	8	111311797	111338177	26381	-	TRUE	-1.66	1324	685.3	996.7	369.1	343.8	234.1	714.8	281.2	656.4	79.49	173.9	91.99	47.79	28.47	44.15	15.61	14.5	9.649	32.26	11.89	28	3.24	7.087	3.631	red
ENSMUSG00000023094	ENSMUST00000023856; ENSMUST00000126894; ENSMUST00000137812; ENSMUST00000153289	Msrb2	protein_coding	protein_coding	methionine sulfoxide reductase B2 [Source:MGI Symbol;Acc:MGI:1923717]	0.5274	GO:0055114; GO:0006979; GO:0030091; GO:0030041	GO:0046872; GO:0016491; GO:0003779; GO:0016671; GO:0033743; GO:0008270; GO:0033745	GO:0005739	547	0.0001373	0.004302	2	19371440	19394976	23537	+	TRUE	-2.417	1050	660.2	425.8	195.1	141.6	61.75	403.6	274.9	237.9	885.3	342.5	514.7	90.92	65.84	45.28	19.8	14.34	6.109	43.72	27.89	24.36	86.62	33.5	48.76	yellow
ENSMUSG00000042616	ENSMUST00000035497; ENSMUST00000129968; ENSMUST00000143712; ENSMUST00000153138	Oscp1	protein_coding	protein_coding	organic solute carrier partner 1 [Source:MGI Symbol;Acc:MGI:1916308]	0.5086	GO:0006810; GO:1903955		GO:0016020; GO:0005886; GO:0009925	1829	0.0001396	0.004359	4	126058565	126092195	33631	+	TRUE	-3.361	237.8	262.1	40.1	25.65	18.47	8.295	147.7	160.7	155.9	0.7793	104.1	2.19	6.16	7.817	1.275	0.7784	0.5594	0.2454	4.786	4.876	4.775	0.02281	3.046	0.06205	orange
ENSMUSG00000020100	ENSMUST00000117513; ENSMUST00000119595; ENSMUST00000127386; ENSMUST00000144989; ENSMUST00000150845	Slc29a3	protein_coding	protein_coding	solute carrier family 29 (nucleoside transporters), member 3 [Source:MGI Symbol;Acc:MGI:1918529]	0.5491	GO:0006810; GO:1901642; GO:0015858	GO:0005337	GO:0016020; GO:0016021; GO:0005794; GO:0043231; GO:0005765; GO:0005768; GO:0005764; GO:0031902	2497	0.0001398	0.004359	10	60712072	60752794	40723	-	TRUE	-1.657	4441	1988	2879	992	873.5	1074	3365	3242	3784	2747	1823	2817	84.27	43.42	67.07	22.05	19.37	23.27	79.86	72.06	84.88	58.88	39.06	58.45	yellow
ENSMUSG00000020929	ENSMUST00000021306; ENSMUST00000107060; ENSMUST00000123833; ENSMUST00000131678; ENSMUST00000132543; ENSMUST00000138483; ENSMUST00000141273; ENSMUST00000143323; ENSMUST00000147368; ENSMUST00000148209; ENSMUST00000172611; ENSMUST00000173679; ENSMUST00000173974	Eftud2	protein_coding	protein_coding	elongation factor Tu GTP binding domain containing 2 [Source:MGI Symbol;Acc:MGI:1336880]	0.5075	GO:0006414; GO:0035690; GO:0042220; GO:0006397; GO:0008380	GO:0003924; GO:0005525; GO:0003746; GO:0003723; GO:0000166	GO:0005654; GO:0005829; GO:0015030; GO:0016020; GO:0016607; GO:0031012; GO:0046540; GO:0071013; GO:0005634; GO:0005681	1491	0.0001403	0.004363	11	102838473	102880985	42513	-	TRUE	1.324	665.9	676.3	418.7	1503	1307	1584	998.9	1687	1723	1234	417.6	740.3	21.16	24.74	16.33	55.96	48.53	57.51	39.7	62.77	64.73	44.28	14.99	25.73	blue
ENSMUSG00000034452	ENSMUST00000037798	Slc24a1	protein_coding	protein_coding	solute carrier family 24 (sodium/potassium/calcium exchanger), member 1 [Source:MGI Symbol;Acc:MGI:2384871]	0.5001	GO:0055085; GO:0006816; GO:0070588; GO:0007601; GO:0035725; GO:0006874; GO:0060291; GO:0060292	GO:0008273; GO:0005509; GO:0005262; GO:0030955; GO:0031402	GO:0016020; GO:0016021; GO:0005887	5213	0.0001433	0.004447	9	64922861	64951607	28747	-	TRUE	-4.489	11.37	108.2	31.85	0.9159	3.079	2.765	0	17.33	0	2.338	32.21	13.14	0.1033	1.133	0.3553	0.009754	0.03271	0.0287	0	0.1845	0	0.024	0.3306	0.1306	red
ENSMUSG00000097075	ENSMUST00000180704; ENSMUST00000181859; ENSMUST00000205437; ENSMUST00000205903; ENSMUST00000206296; ENSMUST00000206667; ENSMUST00000206816	D830044I16Rik	protein_coding	protein_coding	RIKEN cDNA D830044I16 gene [Source:MGI Symbol;Acc:MGI:2443610]	0.5141	GO:0008150	GO:0003674	GO:0005575	988	0.0001453	0.004497	7	126971722	126976098	4377	-	TRUE	5.708	0.9472	4.473	0	5.496	133.4	151.2	45.72	143.4	36.12	120.8	39.72	107.3	0.04539	0.2467	0	0.3085	7.473	8.272	2.74	8.045	2.046	6.538	2.149	5.624	green
ENSMUSG00000070348	ENSMUST00000093962; ENSMUST00000135985; ENSMUST00000208193	Ccnd1	protein_coding	protein_coding	cyclin D1 [Source:MGI Symbol;Acc:MGI:88313]	0.5516	GO:0006355; GO:0006351; GO:0007049; GO:0006974; GO:0000082; GO:0001934; GO:0033601; GO:0071310; GO:0000122; GO:0051301; GO:0030178; GO:0060070; GO:0045444; GO:0007595; GO:0010971; GO:0006468; GO:2000045; GO:0051726; GO:0030968; GO:0060749; GO:0033598; GO:0016055; GO:0071157; GO:0031571; GO:0070141; GO:0000320; GO:0001889; GO:0008284; GO:0010033; GO:0010039; GO:0010165; GO:0010243; GO:0014070; GO:…	GO:0005515; GO:0008134; GO:0019901; GO:0019899; GO:0003714; GO:0042826; GO:0004672; GO:0004693; GO:0016301; GO:0070064; GO:0016538; GO:0032403	GO:0005634; GO:0016020; GO:0005654; GO:0005737; GO:0005622; GO:0005923; GO:0005829; GO:0017053; GO:0000307	1994	0.000147	0.004538	7	144929931	144939925	9995	-	TRUE	-1.557	2170	3429	4196	1184	880.6	1252	5303	4920	6798	3504	1735	2161	51.57	93.8	122.4	32.97	24.46	33.97	157.6	136.9	190.9	94.05	46.55	56.15	red
ENSMUSG00000026646	ENSMUST00000027956; ENSMUST00000060618; ENSMUST00000100458; ENSMUST00000127540	Suv39h2	protein_coding	protein_coding	suppressor of variegation 3-9 homolog 2 (Drosophila) [Source:MGI Symbol;Acc:MGI:1890396]	0.4218	GO:0032259; GO:0051567; GO:0034968; GO:0000122; GO:0006333; GO:0006338; GO:0071456	GO:0016740; GO:0008270; GO:0046872; GO:0008168; GO:0018024; GO:0046974; GO:1904047	GO:0005634; GO:0005694; GO:0000785	2664	0.0001481	0.00456	2	3455815	3475031	19217	-	TRUE	-2.739	228.3	168.2	138	39.38	7.185	33.18	76.5	103.2	37.89	28.06	47.24	21.9	4.061	3.444	3.013	0.8208	0.1494	0.674	1.702	2.15	0.7965	0.5637	0.9487	0.426	red
ENSMUSG00000071350	ENSMUST00000095775; ENSMUST00000111253; ENSMUST00000159640; ENSMUST00000160904; ENSMUST00000161459	Setdb2	protein_coding	protein_coding	SET domain, bifurcated 2 [Source:MGI Symbol;Acc:MGI:2685139]	0.4517	GO:0007275; GO:0016569; GO:0032259; GO:0034968; GO:0007049; GO:0051301; GO:0045892; GO:0007059; GO:0000278; GO:0051567; GO:0001947; GO:0070986	GO:0016740; GO:0008270; GO:0046872; GO:0003677; GO:0008168; GO:0018024; GO:0046974	GO:0005634; GO:0005654; GO:0005829; GO:0005694	1787	0.0001493	0.004576	14	59402009	59440884	38876	-	TRUE	-1.787	303.1	423.1	537.9	98	94.43	172.3	397.4	131.6	433.5	274.3	550.8	234.4	8.038	12.92	17.51	3.045	2.927	5.219	13.18	4.085	13.59	8.216	16.49	6.796	yellow
ENSMUSG00000071202	ENSMUST00000095500	Ccdc78	protein_coding	protein_coding	coiled-coil domain containing 78 [Source:MGI Symbol;Acc:MGI:2685784]	0.5451	GO:0030030; GO:0098535; GO:0003009	GO:0003674	GO:0016020; GO:0005886; GO:0048471; GO:0005737; GO:0005856; GO:0042383; GO:0016529; GO:0005814; GO:0098536	1651	0.0001494	0.004576	17	25786580	25790513	3934	+	TRUE	-4.575	13.26	194.1	81.39	8.243	1.026	2.765	5.276	8.665	4.405	3.897	9.662	1.095	0.3806	6.414	2.867	0.2772	0.03443	0.09063	0.1894	0.2912	0.1494	0.1263	0.3131	0.03437	red
ENSMUSG00000033192	ENSMUST00000046290; ENSMUST00000130471; ENSMUST00000151106; ENSMUST00000209265; ENSMUST00000210099	Lpcat2	protein_coding	protein_coding	lysophosphatidylcholine acyltransferase 2 [Source:MGI Symbol;Acc:MGI:3606214]	0.4857	GO:0008152; GO:0006629; GO:0008654; GO:0036151; GO:0061024; GO:0006644; GO:0006663	GO:0016740; GO:0046872; GO:0005509; GO:0016746; GO:0003841; GO:0047184; GO:0047192	GO:0016020; GO:0016021; GO:0000139; GO:0005794; GO:0005783; GO:0005789; GO:0005811; GO:0005795	1716	0.0001594	0.004871	8	92855339	92919279	63941	+	TRUE	-1.435	11070	8330	8864	3594	2410	4418	9825	10830	10820	8065	7907	7956	305.7	264.8	300.4	116.3	77.78	139.3	339.3	350.3	353.3	251.6	246.5	240.3	red
ENSMUSG00000027318	ENSMUST00000052104; ENSMUST00000110232; ENSMUST00000124481; ENSMUST00000127343; ENSMUST00000128828; ENSMUST00000132071; ENSMUST00000132436; ENSMUST00000134742; ENSMUST00000135149; ENSMUST00000147333; ENSMUST00000149625; ENSMUST00000183552; ENSMUST00000184921	Adam33	protein_coding	protein_coding	a disintegrin and metallopeptidase domain 33 [Source:MGI Symbol;Acc:MGI:1341813]	0.5806	GO:0006508; GO:0007229; GO:0042127; GO:0042035	GO:0046872; GO:0016787; GO:0008233; GO:0008237; GO:0004222; GO:0008270	GO:0016020; GO:0016021	1722	0.000165	0.005028	2	131050591	131063814	13224	-	TRUE	-4.211	524.8	280.9	103.8	0.9159	18.47	29.49	268.2	399.4	333	124.7	913.6	995.5	14.44	8.898	3.506	0.02953	0.5942	0.9269	9.228	12.87	10.83	3.876	28.39	29.96	orange
ENSMUSG00000024534	ENSMUST00000025413; ENSMUST00000115410; ENSMUST00000163742; ENSMUST00000177861; ENSMUST00000178011; ENSMUST00000178678; ENSMUST00000178883; ENSMUST00000179038; ENSMUST00000179625; ENSMUST00000179689; ENSMUST00000180259	Sncaip	protein_coding	protein_coding	synuclein, alpha interacting protein (synphilin) [Source:MGI Symbol;Acc:MGI:1915097]	0.4946	GO:0008219; GO:0042417; GO:0046928; GO:0090083	GO:0031625; GO:0042802	GO:0005654; GO:0005737; GO:0036464	2612	0.0001663	0.005058	18	52767709	52915935	148227	+	TRUE	-6.404	116.5	7.157	44.82	0	2.053	0	62.43	49.63	0	14.81	24.69	143.5	2.114	0.1495	0.9981	0	0.04353	0	1.416	1.054	0	0.3034	0.5058	2.846	yellow
ENSMUSG00000004791	ENSMUST00000004913; ENSMUST00000220985; ENSMUST00000222850; ENSMUST00000223220	Pgf	protein_coding	protein_coding	placental growth factor [Source:MGI Symbol;Acc:MGI:105095]	0.5596	GO:0010469; GO:0007275; GO:0030154; GO:0008284; GO:0001525; GO:0051781; GO:0001658; GO:0060688; GO:0048010; GO:0001666; GO:0001938; GO:0002040; GO:0007565; GO:0031100; GO:0032870; GO:0042493; GO:0045766; GO:0050930; GO:0060754	GO:0008083; GO:0005172; GO:0042803; GO:0046982	GO:0016020; GO:0005615; GO:0005576	1394	0.0001675	0.005082	12	85166635	85177790	11156	-	TRUE	5.577	0.9472	6.262	1.18	164.9	236.1	2.765	15.83	70.9	143.6	0.7793	74.08	1.095	0.0322	0.245	0.04921	6.566	9.379	0.1073	0.6728	2.822	5.77	0.02992	2.843	0.04071	green
ENSMUSG00000025558	ENSMUST00000040700; ENSMUST00000100299; ENSMUST00000211803; ENSMUST00000211907; ENSMUST00000211993; ENSMUST00000212181; ENSMUST00000212371; ENSMUST00000212376; ENSMUST00000212416; ENSMUST00000212719	Dock9	protein_coding	protein_coding	dedicator of cytokinesis 9 [Source:MGI Symbol;Acc:MGI:106321]	0.4989	GO:0065009; GO:0007264	GO:0005085; GO:0045296	GO:0005622; GO:0016020	4269	0.0001742	0.005251	14	121542046	121797837	255792	-	TRUE	-3.041	27.47	23.26	20.05	3.664	3.079	1.843	87.05	70.9	3.524	30.39	168.6	113.9	0.3049	0.2972	0.2732	0.04764	0.03995	0.02337	1.208	0.9216	0.04623	0.3811	2.112	1.382	yellow
ENSMUSG00000066861	ENSMUST00000086368; ENSMUST00000161809; ENSMUST00000162096	Oas1g	protein_coding	protein_coding	2'-5' oligoadenylate synthetase 1G [Source:MGI Symbol;Acc:MGI:97429]	0.5234	GO:0006955; GO:0051607	GO:0005524; GO:0003723; GO:0016779; GO:0016740; GO:0008270; GO:0003725; GO:0001730	GO:0005634; GO:0005829; GO:0005737	1412	0.0001742	0.005251	5	120876142	120887613	11472	-	TRUE	-1.121	2905	2152	2113	1088	1210	984.3	1540	1740	1406	1156	1121	749.1	97.5	83.15	87.02	42.78	47.47	37.73	64.65	68.39	55.77	43.84	42.47	27.49	red
ENSMUSG00000038773	ENSMUST00000043775; ENSMUST00000223567; ENSMUST00000224065; ENSMUST00000224715; ENSMUST00000225047; ENSMUST00000225195; ENSMUST00000225260	Kdm3b	protein_coding	protein_coding	KDM3B lysine (K)-specific demethylase 3B [Source:MGI Symbol;Acc:MGI:1923356]	0.4709	GO:0098869; GO:0072718	GO:0016209		3328	0.0001745	0.005251	18	34777047	34838660	61614	+	TRUE	-1.697	880	1142	836.3	425.9	258.6	194.5	644.5	1012	905.7	1203	1037	800.6	12.53	18.72	14.62	7.105	4.304	3.162	11.48	16.88	15.24	19.35	16.67	12.46	red
ENSMUSG00000042106	ENSMUST00000048568; ENSMUST00000175914	Fam212a	protein_coding	protein_coding	family with sequence similarity 212, member A [Source:MGI Symbol;Acc:MGI:1915426]	0.5744	GO:0071901; GO:0021915	GO:0019901; GO:0030291	GO:0005634; GO:0005737; GO:0070062	794	0.0001752	0.005251	9	107984223	107985879	1657	-	TRUE	-2.768	281.3	305.1	1230	79.69	78.01	107.8	785.2	412.8	686.3	904	738.6	487.4	16.79	20.96	90.12	5.572	5.441	7.35	58.6	28.85	48.41	60.94	49.77	31.81	yellow
ENSMUSG00000102719	ENSMUST00000194726	Gm37760	protein_coding	TEC	predicted gene, 37760 [Source:MGI Symbol;Acc:MGI:5610988]	0.3827				3841	0.0001753	0.005251	1	58797783	58801623	3841	+	TRUE	-2.514	146.8	124.3	392.8	42.13	24.63	48.85	370.2	154.4	172.7	143.4	139.6	535.5	1.811	1.766	5.948	0.609	0.3552	0.6882	5.711	2.231	2.518	1.998	1.944	7.225	yellow
ENSMUSG00000107402	ENSMUST00000203932	4732416N19Rik	protein_coding	TEC	RIKEN cDNA 4732416N19 gene [Source:MGI Symbol;Acc:MGI:2444634]	0.4153				3479	0.0001787	0.00534	6	148212253	148215731	3479	+	TRUE	4.137	0.9472	3.578	0	20.15	33.87	29.49	51	7.878	32.6	2.338	110.6	2.19	0.0129	0.05611	0	0.3215	0.5392	0.4588	0.8686	0.1256	0.5248	0.03597	1.701	0.03262	blue
ENSMUSG00000026821	ENSMUST00000028170; ENSMUST00000100241; ENSMUST00000113893; ENSMUST00000128680; ENSMUST00000130281; ENSMUST00000135803; ENSMUST00000137215; ENSMUST00000137513; ENSMUST00000140704; ENSMUST00000146217	Ralgds	protein_coding	protein_coding	ral guanine nucleotide dissociation stimulator [Source:MGI Symbol;Acc:MGI:107485]	0.5816	GO:0065009; GO:0007165; GO:0007264; GO:0050790	GO:0005515; GO:0005085; GO:0030695	GO:0005634; GO:0005829; GO:0005737; GO:0005903; GO:0005622	1890	0.0001793	0.005347	2	28513125	28553081	39957	+	TRUE	2.139	358.1	118.1	268.9	1258	1269	739.2	221.6	341.1	248.5	585.3	385.4	706.4	8.977	3.408	8.276	36.97	37.18	21.17	6.947	10.01	7.362	16.57	10.91	19.37	blue
ENSMUSG00000029009	ENSMUST00000069604; ENSMUST00000097788; ENSMUST00000125978; ENSMUST00000141283; ENSMUST00000145115; ENSMUST00000152498; ENSMUST00000156113	Mthfr	protein_coding	protein_coding	5,10-methylenetetrahydrofolate reductase [Source:MGI Symbol;Acc:MGI:106639]	0.5671	GO:0055114; GO:0001666; GO:0006555; GO:0031060; GO:0033274; GO:0035999; GO:0042493; GO:0043200; GO:0046500; GO:0046653; GO:0050667; GO:0051593; GO:0070555; GO:0070829; GO:0008152; GO:0009086; GO:0006730	GO:0016491; GO:0004489; GO:0032403; GO:0050660; GO:0050661; GO:0072341; GO:0003824	GO:0005829; GO:0045202	2592	0.0001861	0.005514	4	148039077	148059551	20475	+	TRUE	-2.347	772	2134	830.4	289.4	140.6	302.3	1737	1182	1321	657.7	1165	732.7	14.11	44.9	18.63	6.199	3.005	6.312	39.7	25.3	28.54	13.58	24.04	14.65	red
ENSMUSG00000031803	ENSMUST00000034260	B3gnt3	protein_coding	protein_coding	UDP-GlcNAc:betaGal beta-1,3-N-acetylglucosaminyltransferase 3 [Source:MGI Symbol;Acc:MGI:2152535]	0.5421	GO:0006486; GO:0030311	GO:0008378; GO:0016740; GO:0016757; GO:0008532; GO:0047223	GO:0016020; GO:0016021; GO:0000139; GO:0005794; GO:0005575	3055	0.0001862	0.005514	8	71690756	71701789	11034	-	TRUE	2.859	7.578	8.946	27.13	57.7	105.7	148.4	181.1	11.03	51.98	21.82	164.3	6.571	0.1175	0.1597	0.5165	1.049	1.917	2.629	3.513	0.2003	0.953	0.3823	2.877	0.1115	blue
ENSMUSG00000030516	ENSMUST00000032729; ENSMUST00000102592; ENSMUST00000132036; ENSMUST00000144961; ENSMUST00000206228; ENSMUST00000206438; ENSMUST00000206612	Tjp1	protein_coding	protein_coding	tight junction protein 1 [Source:MGI Symbol;Acc:MGI:98759]	0.4863	GO:0007605; GO:0090557; GO:0001825; GO:0032496; GO:0042493; GO:0043116; GO:0045471; GO:0071000; GO:0071333	GO:0005515; GO:0005516; GO:0019904; GO:0045296; GO:0071253; GO:0008022	GO:0005923; GO:0016020; GO:0005886; GO:0005634; GO:0005829; GO:0009986; GO:0005737; GO:0030054; GO:0005911; GO:0014704; GO:0016323; GO:0016324; GO:0043296; GO:0005913; GO:0045177; GO:0005912; GO:0005921; GO:0016327; GO:0043234; GO:0031674; GO:0046581; GO:0070160	3025	0.0001863	0.005514	7	65296165	65527781	231617	-	TRUE	-3.386	292.7	141.3	372.7	3.664	39	34.1	236.5	30.72	4.405	194	277	184	4.585	2.549	7.167	0.06724	0.7141	0.6101	4.633	0.5636	0.08156	3.433	4.899	3.152	yellow
ENSMUSG00000025757	ENSMUST00000108086; ENSMUST00000203267; ENSMUST00000203353; ENSMUST00000203425; ENSMUST00000203496; ENSMUST00000203904; ENSMUST00000204174; ENSMUST00000204702	Hspa4l	protein_coding	protein_coding	heat shock protein 4 like [Source:MGI Symbol;Acc:MGI:107422]	0.4535	GO:0006457; GO:0006986	GO:0005515; GO:0000166; GO:0005524	GO:0005634; GO:0005829; GO:0005737	2340	0.0001875	0.005537	3	40744495	40796103	51609	+	TRUE	-1.478	437.6	655.7	561.5	142	240.2	209.2	322.7	423.8	213.2	317.2	396.2	446.8	8.862	15.29	13.96	3.368	5.685	4.839	8.172	10.05	5.103	7.255	9.058	9.895	red
ENSMUSG00000020577	ENSMUST00000020896; ENSMUST00000220641; ENSMUST00000222584	Tspan13	protein_coding	protein_coding	tetraspanin 13 [Source:MGI Symbol;Acc:MGI:1913359]	0.5	GO:0065009; GO:0007166; GO:1903169	GO:0005515; GO:0005246	GO:0016020; GO:0016021; GO:0005886; GO:0005887	1143	0.0001879	0.005537	12	36014557	36042500	27944	-	TRUE	-2.001	3475	3371	2227	1197	630.2	432.3	1742	1543	2495	1783	1573	1573	144.1	160.9	113.3	58.14	30.54	20.47	90.3	74.92	122.3	83.49	73.62	71.3	red
ENSMUSG00000035370	ENSMUST00000178231; ENSMUST00000218067; ENSMUST00000219462	Adat3	protein_coding	protein_coding	adenosine deaminase, tRNA-specific 3 [Source:MGI Symbol;Acc:MGI:1924344]	0.5885	GO:0008033; GO:0009451	GO:0046872; GO:0003824; GO:0019239		3215	0.0001896	0.005572	10	80606021	80615784	9764	+	TRUE	1.874	532.3	353.4	871.7	2097	1616	2703	1591	2511	1744	1378	1493	1227	7.846	5.995	15.77	36.22	27.83	45.5	29.32	43.35	30.37	22.94	24.85	19.77	blue
ENSMUSG00000039046	ENSMUST00000042503; ENSMUST00000114937; ENSMUST00000132391; ENSMUST00000150515	Usp6nl	protein_coding	protein_coding	USP6 N-terminal like [Source:MGI Symbol;Acc:MGI:2138893]	0.4616	GO:0043547; GO:0006886; GO:0031338; GO:0090630; GO:0007030; GO:1903358; GO:0019068; GO:0048227; GO:0035526	GO:0005096; GO:0017137	GO:0005794; GO:0031410; GO:0005886; GO:0012505	3302	0.0001904	0.005582	2	6322667	6446390	123724	+	TRUE	-1.449	392.2	331.9	368	132.8	172.4	93.09	17.59	85.08	185	172.2	123.5	89.8	5.628	5.483	6.482	2.233	2.892	1.526	0.3156	1.43	3.138	2.792	2	1.409	red
ENSMUSG00000037725	ENSMUST00000046916; ENSMUST00000211045; ENSMUST00000211629	Ckap2	protein_coding	protein_coding	cytoskeleton associated protein 2 [Source:MGI Symbol;Acc:MGI:1931797]	0.4195	GO:0045944; GO:0007049; GO:0006915; GO:0000281; GO:0007026	GO:0003674	GO:0005829; GO:0015630; GO:0005737; GO:0005856; GO:0005874; GO:0005813; GO:0000922; GO:0005819; GO:0005881	1421	0.0001921	0.005617	8	22168160	22185819	17660	-	TRUE	4.147	5.683	2.684	0	89.76	34.9	26.73	655.1	1222	167.4	162.1	125.6	96.37	0.1895	0.103	0	3.507	1.36	1.018	27.32	47.71	6.598	6.105	4.729	3.514	green
ENSMUSG00000068457	ENSMUST00000069309; ENSMUST00000133976; ENSMUST00000137048; ENSMUST00000139365; ENSMUST00000143286; ENSMUST00000143958; ENSMUST00000150715; ENSMUST00000154004; ENSMUST00000154527; ENSMUST00000154666; ENSMUST00000157073; ENSMUST00000185837	Uty	protein_coding	protein_coding	ubiquitously transcribed tetratricopeptide repeat gene, Y chromosome [Source:MGI Symbol;Acc:MGI:894810]	0.3805			GO:0016020; GO:0016021	2968	0.0001926	0.00562	Y	1096861	1245759	148899	-	TRUE	7.146	0	0	0	54.96	17.45	5.53	0	0	0	197.9	353.2	296.8	0	0	0	1.028	0.3256	0.1008	0	0	0	3.57	6.367	5.182	blue
ENSMUSG00000074457	ENSMUST00000098910; ENSMUST00000098911; ENSMUST00000107331; ENSMUST00000107333; ENSMUST00000107334; ENSMUST00000107335; ENSMUST00000127008; ENSMUST00000150833	S100a16	protein_coding	protein_coding	S100 calcium binding protein A16 [Source:MGI Symbol;Acc:MGI:1915110]	0.5534	GO:0051592	GO:0046872; GO:0005509; GO:0003723; GO:0042803	GO:0005615; GO:0005634; GO:0005829; GO:0005737; GO:0005886; GO:0070062; GO:0005730	784	0.0001999	0.005819	3	90537254	90543151	5898	+	TRUE	6.149	3.789	1.789	1.18	1.832	449.6	26.73	198.7	131.6	53.74	46.76	374.7	1.095	0.229	0.1245	0.08751	0.1297	31.76	1.845	15.02	9.311	3.839	3.192	25.57	0.07238	green
ENSMUSG00000038331	ENSMUST00000042857; ENSMUST00000114415; ENSMUST00000176759; ENSMUST00000177282; ENSMUST00000177424	Satb2	protein_coding	protein_coding	special AT-rich sequence binding protein 2 [Source:MGI Symbol;Acc:MGI:2679336]	0.5246	GO:0010468; GO:0006355; GO:0007275; GO:0006351; GO:0045944; GO:0016569; GO:0071310; GO:0000122; GO:0060021; GO:0006338; GO:0048704; GO:0001764; GO:0021902; GO:0009880; GO:0002076; GO:0051216; GO:0006366	GO:0003677; GO:0005515; GO:0003682; GO:0043565; GO:0000977; GO:0001227; GO:0000978; GO:0001077	GO:0005634; GO:0005654; GO:0000790; GO:0016363; GO:0005667; GO:0000118	3512	0.0002056	0.00597	1	56793981	56978650	184670	-	TRUE	-5.999	213.1	7.157	23.59	0	1.026	2.765	2.638	0	3.524	1.559	9.662	1.095	2.876	0.1112	0.3907	0	0.01619	0.04261	0.04451	0	0.0562	0.02375	0.1472	0.01616	red
ENSMUSG00000025978	ENSMUST00000027121; ENSMUST00000114428; ENSMUST00000132055; ENSMUST00000133294; ENSMUST00000141107	Rftn2	protein_coding	protein_coding	raftlin family member 2 [Source:MGI Symbol;Acc:MGI:1921263]	0.4798	GO:0043330; GO:0033227; GO:0032596; GO:0050851	GO:0003674	GO:0016020; GO:0005886; GO:0005737; GO:0045121	2027	0.0002125	0.006157	1	55170159	55226782	56624	-	TRUE	3.318	5.683	9.84	1.18	29.31	60.56	79.26	0.8793	4.727	99.56	0.7793	79.45	9.857	0.1329	0.2648	0.03385	0.8027	1.655	2.116	0.0257	0.1294	2.751	0.02058	2.097	0.252	green
ENSMUSG00000063229	ENSMUST00000005051; ENSMUST00000048209; ENSMUST00000092621; ENSMUST00000124696; ENSMUST00000125862; ENSMUST00000132157; ENSMUST00000133062; ENSMUST00000147535; ENSMUST00000209548; ENSMUST00000209984; ENSMUST00000210198; ENSMUST00000210467; ENSMUST00000210631; ENSMUST00000210815; ENSMUST00000210968	Ldha	protein_coding	protein_coding	lactate dehydrogenase A [Source:MGI Symbol;Acc:MGI:96759]	0.518	GO:0055114; GO:0005975; GO:0019752; GO:0019244; GO:0031668; GO:0019661; GO:0001666; GO:0006089; GO:0007584; GO:0009749; GO:0014070; GO:0019674; GO:0042493; GO:0042542; GO:0043065; GO:0043627; GO:0048569; GO:0051591	GO:0003824; GO:0016491; GO:0016616; GO:0004459; GO:0005515; GO:0045296; GO:0004457; GO:0019900; GO:0042802; GO:0051287	GO:0005634; GO:0005829; GO:0005737; GO:0016020; GO:0070062; GO:0005739; GO:0035686	961	0.0002169	0.006271	7	46841475	46855627	14153	+	TRUE	1.161	16050	11480	16760	36770	28330	33600	13770	14080	13670	11620	5925	7378	791.3	651.3	1014	2123	1632	1891	848.8	812.7	796.7	647	329.8	397.7	blue
ENSMUSG00000060512	ENSMUST00000081747; ENSMUST00000196367; ENSMUST00000196575; ENSMUST00000199667	0610040J01Rik	protein_coding	protein_coding	RIKEN cDNA 0610040J01 gene [Source:MGI Symbol;Acc:MGI:1923511]	0.5429	GO:0008150	GO:0003674	GO:0005654; GO:0030054	1060	0.0002189	0.006313	5	63812363	63899625	87263	+	TRUE	-1.618	2045	1192	1624	597.2	630.2	349.3	1009	768.1	838.8	942.2	561.5	702	91.42	61.32	89.12	31.28	32.93	17.83	56.38	40.21	44.32	47.57	28.34	34.32	red
ENSMUSG00000042377	ENSMUST00000070453; ENSMUST00000093019	Fam83g	protein_coding	protein_coding	family with sequence similarity 83, member G [Source:MGI Symbol;Acc:MGI:1916890]	0.585	GO:0030509	GO:0003674	GO:0005634; GO:0005829; GO:0005737	3631	0.0002207	0.00635	11	61684091	61709951	25861	+	TRUE	-6.066	18.94	8.946	41.28	0	0	0.9217	0.8793	0.7878	0.8811	3.117	111.7	1.095	0.2472	0.1344	0.6613	0	0	0.01374	0.01435	0.01204	0.01359	0.04595	1.645	0.01563	red
ENSMUSG00000043059	ENSMUST00000031562; ENSMUST00000114590; ENSMUST00000200992; ENSMUST00000201078; ENSMUST00000201119; ENSMUST00000201231; ENSMUST00000201968; ENSMUST00000202929	Zfp513	protein_coding	protein_coding	zinc finger protein 513 [Source:MGI Symbol;Acc:MGI:2141255]	0.63	GO:0006355; GO:0006351; GO:0060041	GO:0046872; GO:0003677; GO:0003676; GO:0044212	GO:0005634	903	0.0002218	0.006366	5	31198981	31202303	3323	-	TRUE	-1.79	485.9	221	310.2	96.17	75.95	120.7	14.95	142.6	244.9	424.7	158.9	139.1	25.48	13.34	19.96	5.907	4.654	7.23	0.98	8.754	15.18	25.15	9.406	7.974	red
ENSMUSG00000052331	ENSMUST00000044359; ENSMUST00000177679; ENSMUST00000177704; ENSMUST00000177919; ENSMUST00000178156; ENSMUST00000178226; ENSMUST00000178685; ENSMUST00000178905; ENSMUST00000178935; ENSMUST00000179030; ENSMUST00000179242; ENSMUST00000179398; ENSMUST00000180189; ENSMUST00000180327; ENSMUST00000189563	Ankrd44	protein_coding	protein_coding	ankyrin repeat domain 44 [Source:MGI Symbol;Acc:MGI:3045243]	0.4679	GO:0008150	GO:0003674	GO:0005575	2235	0.0002239	0.006411	1	54645340	54926387	281048	-	TRUE	-1.385	1348	2149	1202	593.5	566.6	632.3	1132	1265	1038	1510	1653	1568	28.58	52.44	31.28	14.74	14.04	15.31	30.03	31.41	26.01	36.15	39.58	36.36	red
ENSMUSG00000018217	ENSMUST00000018361; ENSMUST00000108700; ENSMUST00000108701; ENSMUST00000108702; ENSMUST00000140648	Pmp22	protein_coding	protein_coding	peripheral myelin protein 22 [Source:MGI Symbol;Acc:MGI:97631]	0.5542	GO:0008219; GO:0008285; GO:0010977; GO:0030154; GO:0032060; GO:0042552		GO:0016020; GO:0016021; GO:0005886; GO:0005923; GO:0043218	1093	0.000225	0.006428	11	63128982	63159547	30566	+	TRUE	-2.254	1547	727.3	2427	447.9	213.5	320.7	3720	1118	1511	2775	3632	3191	67.06	36.3	129.2	22.75	10.82	15.88	201.7	56.75	77.42	135.9	177.8	151.3	yellow
ENSMUSG00000060600	ENSMUST00000072841; ENSMUST00000108548; ENSMUST00000126241; ENSMUST00000134087; ENSMUST00000157027; ENSMUST00000170716; ENSMUST00000179055; ENSMUST00000179738	Eno3	protein_coding	protein_coding	enolase 3, beta muscle [Source:MGI Symbol;Acc:MGI:95395]	0.5472	GO:0006096; GO:0007568; GO:0042493; GO:0043403	GO:0046872; GO:0000287; GO:0004634; GO:0016829; GO:0042803; GO:0046982	GO:0005615; GO:0005829; GO:0005737; GO:0005886; GO:0016020; GO:0070062; GO:0000015	875	0.0002262	0.006447	11	70657202	70662513	5312	+	TRUE	-2.811	580.7	552	1103	176.8	111.9	28.57	288.4	684.6	510.1	529.9	651.7	516.9	31.42	34.39	73.26	11.21	7.076	1.766	19.52	43.38	32.63	32.39	39.82	30.59	yellow
ENSMUSG00000028106	ENSMUST00000090791; ENSMUST00000197449; ENSMUST00000198740; ENSMUST00000198741; ENSMUST00000200164; ENSMUST00000200428	Rprd2	protein_coding	protein_coding	regulation of nuclear pre-mRNA domain containing 2 [Source:MGI Symbol;Acc:MGI:1922387]	0.4547	GO:0008150	GO:0003674	GO:0016591	3727	0.0002284	0.006495	3	95760341	95818863	58523	-	TRUE	-1.533	826	818.5	668.8	265.6	356.2	174.2	276.1	218.2	487.2	462.1	550.8	611.1	10.5	11.98	10.44	3.957	5.293	2.529	4.39	3.249	7.322	6.637	7.906	8.496	red
ENSMUSG00000023367	ENSMUST00000101426; ENSMUST00000168406; ENSMUST00000203461; ENSMUST00000203639; ENSMUST00000204309; ENSMUST00000204400; ENSMUST00000204482	Tmem176a	protein_coding	protein_coding	transmembrane protein 176A [Source:MGI Symbol;Acc:MGI:1913308]	0.5262	GO:2001199	GO:0005515	GO:0016020; GO:0016021	1171	0.0002304	0.006536	6	48840919	48847071	6153	+	TRUE	-1.372	3055	4462	4280	1763	1100	1682	7549	9629	10800	11220	8954	8956	123.6	207.9	212.6	83.59	52.04	77.73	382	456.3	516.7	512.8	409.1	396.3	yellow
ENSMUSG00000031529	ENSMUST00000033929; ENSMUST00000209632; ENSMUST00000209904; ENSMUST00000210014; ENSMUST00000210870; ENSMUST00000211065	Tnks	protein_coding	protein_coding	tankyrase, TRF1-interacting ankyrin-related ADP-ribose polymerase [Source:MGI Symbol;Acc:MGI:1341087]	0.4456	GO:0006810; GO:0015031; GO:0016055; GO:0045944; GO:0051225; GO:0051028; GO:0007049; GO:0051301; GO:0032212; GO:0006471; GO:0090263; GO:0018107; GO:0000209; GO:0070212; GO:0070213; GO:0018105; GO:0051973; GO:1904355; GO:0070198; GO:1904357; GO:1904908; GO:1904743	GO:0016740; GO:0016757; GO:0046872; GO:0003950; GO:0008270; GO:0042393	GO:0016020; GO:0000139; GO:0005794; GO:0005634; GO:0005654; GO:0016604; GO:0005829; GO:0005737; GO:0005694; GO:0005856; GO:0031965; GO:0000775; GO:0000784; GO:0005643; GO:0000922; GO:0000781; GO:0097431	3284	0.0002326	0.006583	8	34826460	34965690	139231	-	TRUE	-1.977	1140	1631	976.6	190.5	257.6	500.5	450.2	162.3	354.2	905.6	820.2	439.2	16.44	27.09	17.3	3.221	4.345	8.247	8.123	2.742	6.04	14.76	13.36	6.929	red
ENSMUSG00000021710	ENSMUST00000109315; ENSMUST00000224058; ENSMUST00000224086; ENSMUST00000224475; ENSMUST00000224945; ENSMUST00000225324; ENSMUST00000225478; ENSMUST00000225704	Nln	protein_coding	protein_coding	neurolysin (metallopeptidase M3 family) [Source:MGI Symbol;Acc:MGI:1923055]	0.4462	GO:0006508; GO:0006518; GO:0006111; GO:1902809	GO:0046872; GO:0016787; GO:0008233; GO:0008237; GO:0004222; GO:0042277	GO:0005737; GO:0005886; GO:0005739; GO:0005758	1760	0.0002333	0.006588	13	104023057	104109614	86558	-	TRUE	1.557	355.2	177.1	243	865.6	616.9	789.9	206.6	263.9	644.1	584.5	357.5	772.1	9.564	5.49	8.03	27.3	19.41	24.29	6.957	8.32	20.49	17.77	10.87	22.73	blue
ENSMUSG00000054675	ENSMUST00000067853; ENSMUST00000160374	Tmem119	protein_coding	protein_coding	transmembrane protein 119 [Source:MGI Symbol;Acc:MGI:2385228]	0.6078	GO:0001649; GO:0007283; GO:0030154; GO:0031214; GO:0001503; GO:0030501; GO:0045669; GO:0033690; GO:1903012; GO:0048515	GO:0005515	GO:0016020; GO:0016021; GO:0005886; GO:0005737; GO:0005783; GO:0005789	1289	0.0002356	0.006639	5	113793729	113800516	6788	-	TRUE	-2.582	2074	4188	10740	963.6	724.6	1141	14120	9594	9963	9235	3364	4762	76.26	177.2	484.6	41.5	31.13	47.9	649.2	413	432.9	383.5	139.6	191.4	yellow
ENSMUSG00000024095	ENSMUST00000061331; ENSMUST00000183516; ENSMUST00000184297; ENSMUST00000184578; ENSMUST00000184635; ENSMUST00000184726; ENSMUST00000184889	Hnrnpll	protein_coding	protein_coding	heterogeneous nuclear ribonucleoprotein L-like [Source:MGI Symbol;Acc:MGI:1919942]	0.436	GO:0006397; GO:0033120	GO:0003676; GO:0003723; GO:0003729	GO:0005634; GO:0016020; GO:0030529	3024	0.0002371	0.006667	17	80029487	80062334	32848	-	TRUE	0.8951	828.8	884.7	907.1	1847	1511	1498	569.8	757	934.8	711.5	1570	557.4	12.99	15.96	17.45	33.9	27.67	26.8	11.16	13.89	17.31	12.59	27.77	9.552	blue
ENSMUSG00000067878	ENSMUST00000114766; ENSMUST00000135542	Map7d3	protein_coding	protein_coding	MAP7 domain containing 3 [Source:MGI Symbol;Acc:MGI:2445051]	0.4288	GO:0000226; GO:0046785	GO:0005198; GO:0008017; GO:0015631	GO:0005737; GO:0005856; GO:0016020; GO:0015630; GO:0005819	2184	0.0002381	0.006674	X	56797858	56822326	24469	-	TRUE	-5.043	403.5	14.31	169.9	0.9159	2.053	14.75	45.72	170.9	49.34	0	27.91	85.42	8.755	0.3575	4.523	0.02328	0.05206	0.3654	1.241	4.343	1.265	0	0.6838	2.027	orange
ENSMUSG00000037003	ENSMUST00000046144; ENSMUST00000169627	Tns2	protein_coding	protein_coding	tensin 2 [Source:MGI Symbol;Acc:MGI:2387586]	0.5882	GO:0035556; GO:0006470; GO:0001822; GO:0035264; GO:0008285; GO:0032963; GO:0014850; GO:0048871; GO:0019725	GO:0046872; GO:0016787; GO:0004721; GO:0019901; GO:0005102; GO:0019900	GO:0016020; GO:0005886; GO:0005622; GO:0030054; GO:0005925	4712	0.0002385	0.006674	15	102102988	102116401	13414	+	TRUE	-4.818	9.472	191.4	38.92	5.496	2.053	0.9217	120.5	37.81	0	50.66	12.88	7.666	0.09526	2.216	0.4805	0.06475	0.02413	0.01059	1.515	0.4453	0	0.5754	0.1463	0.0843	yellow
ENSMUSG00000022490	ENSMUST00000023133; ENSMUST00000228813	Ppp1r1a	protein_coding	protein_coding	protein phosphatase 1, regulatory (inhibitor) subunit 1A [Source:MGI Symbol;Acc:MGI:1889595]	0.562	GO:0007165; GO:0035556; GO:0005975; GO:0005977; GO:0006469	GO:0005515; GO:0004864; GO:0004865	GO:0005737; GO:0005615	1064	0.0002401	0.006689	15	103530279	103538003	7725	-	TRUE	7.059	0.9472	0	0	1.832	85.19	55.3	109	33.09	16.74	35.07	88.04	73.38	0.04219	0	0	0.09558	4.434	2.813	6.072	1.726	0.8811	1.764	4.427	3.573	green
ENSMUSG00000001424	ENSMUST00000001460; ENSMUST00000163772; ENSMUST00000164915; ENSMUST00000165151; ENSMUST00000166136; ENSMUST00000167201; ENSMUST00000168362; ENSMUST00000169321; ENSMUST00000169579; ENSMUST00000171195; ENSMUST00000171532; ENSMUST00000183161	Snd1	protein_coding	protein_coding	staphylococcal nuclease and tudor domain containing 1 [Source:MGI Symbol;Acc:MGI:1929266]	0.5285	GO:0090305; GO:0006355; GO:0006351; GO:0001649; GO:0006401; GO:0031047	GO:0003676; GO:0005515; GO:0003723; GO:0004518; GO:0045296	GO:0005634; GO:0005829; GO:0005737; GO:0016020; GO:0070062; GO:0005739; GO:0016442; GO:0042470; GO:0097433	1365	0.0002401	0.006689	6	28475139	28935162	460024	+	TRUE	1.086	837.3	996.6	704.2	1585	1826	1957	1373	1894	1172	607.9	1067	1121	29.07	39.82	30	64.48	74.09	77.58	59.62	76.99	48.08	23.83	41.83	42.57	blue
ENSMUSG00000039304	ENSMUST00000046383; ENSMUST00000174840	Tnfsf10	protein_coding	protein_coding	tumor necrosis factor (ligand) superfamily, member 10 [Source:MGI Symbol;Acc:MGI:107414]	0.4746	GO:0010469; GO:0006955; GO:0006915; GO:0043280; GO:0043065; GO:2001238; GO:0090200; GO:0008584; GO:0032868; GO:0043123	GO:0046872; GO:0042802; GO:0005125; GO:0005164; GO:0008270; GO:0032813	GO:0016020; GO:0016021; GO:0005615; GO:0070062	2991	0.0002408	0.006692	3	27317028	27342427	25400	+	TRUE	-5.23	8.525	559.1	641.7	0.9159	16.42	14.75	224.2	340.3	141.9	38.19	356.4	35.05	0.1351	10.2	12.48	0.017	0.3041	0.2668	4.442	6.314	2.656	0.6833	6.376	0.6071	orange
ENSMUSG00000073434	ENSMUST00000079461; ENSMUST00000176170; ENSMUST00000176575; ENSMUST00000176678; ENSMUST00000176923; ENSMUST00000176963; ENSMUST00000176983; ENSMUST00000177017; ENSMUST00000177031; ENSMUST00000177170; ENSMUST00000177340	Wdr90	protein_coding	protein_coding	WD repeat domain 90 [Source:MGI Symbol;Acc:MGI:1921267]	0.5828	GO:0008150	GO:0003674	GO:0005575	2999	0.0002444	0.006777	17	25844771	25861501	16731	-	TRUE	-6.156	4.736	69.78	396.3	0	1.026	5.53	189	4.727	148.9	11.69	143.9	3.286	0.07483	1.269	7.686	0	0.01895	0.09979	3.735	0.08746	2.781	0.2086	2.566	0.05677	orange
ENSMUSG00000047022	ENSMUST00000123498; ENSMUST00000128945; ENSMUST00000130447; ENSMUST00000136006; ENSMUST00000145003; ENSMUST00000148418; ENSMUST00000150292; ENSMUST00000153137; ENSMUST00000153439; ENSMUST00000153755	Mipol1	protein_coding	protein_coding	mirror-image polydactyly 1 [Source:MGI Symbol;Acc:MGI:1920740]	0.4186		GO:0042802	GO:0005634	1765	0.0002459	0.006805	12	57230427	57497199	266773	+	TRUE	-2.558	63.46	69.78	126.2	6.412	14.37	23.04	7.913	16.54	25.55	51.43	95.55	105.1	1.704	2.156	4.159	0.2017	0.4509	0.7065	0.2657	0.5201	0.8108	1.56	2.896	3.087	red
ENSMUSG00000034438	ENSMUST00000031235; ENSMUST00000112718; ENSMUST00000198326; ENSMUST00000199483	Gbp8	protein_coding	protein_coding	guanylate-binding protein 8 [Source:MGI Symbol;Acc:MGI:1923324]	0.4478	GO:0071346	GO:0003674; GO:0000166; GO:0003924; GO:0005525	GO:0005575	2336	0.0002498	0.006895	5	105014150	105139540	125391	-	TRUE	-4.054	633.7	593.1	57.8	53.12	18.47	5.53	48.36	296.2	123.3	119.2	273.8	108.4	12.85	13.85	1.439	1.263	0.438	0.1281	1.227	7.036	2.957	2.732	6.27	2.405	orange
ENSMUSG00000049659	ENSMUST00000035350; ENSMUST00000134517; ENSMUST00000134841; ENSMUST00000134897; ENSMUST00000146722; ENSMUST00000176585; ENSMUST00000176782; ENSMUST00000177014; ENSMUST00000177543	Aftph	protein_coding	protein_coding	aftiphilin [Source:MGI Symbol;Acc:MGI:1923012]	0.4355	GO:0006810; GO:0015031	GO:0030276	GO:0005634; GO:0005654; GO:0005794; GO:0005829; GO:0005737; GO:0043231; GO:0030121	2262	0.0002503	0.006895	11	20685084	20741589	56506	-	TRUE	-1.388	2555	1606	2402	956.2	629.2	912.4	1818	1115	1690	2026	1865	1393	53.52	38.72	61.75	23.47	15.41	21.83	47.63	27.36	41.84	47.94	44.11	31.91	red
ENSMUSG00000037243	ENSMUST00000049353; ENSMUST00000153510	Zfp692	protein_coding	protein_coding	zinc finger protein 692 [Source:MGI Symbol;Acc:MGI:2144276]	0.5778	GO:0006355; GO:0006351; GO:0000122	GO:0046872; GO:0003677; GO:0003676; GO:0000978; GO:0001078	GO:0005634; GO:0005730	1874	0.0002532	0.006958	11	58307069	58314627	7559	+	TRUE	-2.695	188.5	166.4	173.4	6.412	37.98	36.87	100.2	372.6	347.1	193.3	24.69	198.2	4.766	4.843	5.381	0.1899	1.122	1.065	3.17	11.03	10.37	5.52	0.705	5.481	yellow
ENSMUSG00000025161	ENSMUST00000070653; ENSMUST00000100130; ENSMUST00000129473; ENSMUST00000133029; ENSMUST00000134540; ENSMUST00000140467; ENSMUST00000154187; ENSMUST00000168579	Slc16a3	protein_coding	protein_coding	solute carrier family 16 (monocarboxylic acid transporters), member 3 [Source:MGI Symbol;Acc:MGI:1933438]	0.5812	GO:0055085; GO:0006810; GO:0015718; GO:0035873; GO:0035879	GO:0003723; GO:0015293; GO:0008028; GO:0015129	GO:0016020; GO:0016021; GO:0005886; GO:0005887; GO:0031965	1546	0.0002577	0.007067	11	120948480	120960868	12389	+	TRUE	1.676	659.3	689.7	1430	2785	3016	3039	1014	325.3	835.2	688.9	301.7	592.5	20.21	24.34	53.78	100	108	106.4	38.86	11.68	30.26	23.85	10.44	19.86	blue
ENSMUSG00000039994	ENSMUST00000055539; ENSMUST00000105240; ENSMUST00000105242; ENSMUST00000105243; ENSMUST00000105244; ENSMUST00000105245; ENSMUST00000125289; ENSMUST00000129147; ENSMUST00000135376; ENSMUST00000135538; ENSMUST00000136854; ENSMUST00000142149; ENSMUST00000142484; ENSMUST00000145710; ENSMUST00000146945	Timeless	protein_coding	protein_coding	timeless circadian clock 1 [Source:MGI Symbol;Acc:MGI:1321393]	0.544	GO:0006355; GO:0007275; GO:0006351; GO:0006974; GO:0000122; GO:0045892; GO:0048511; GO:0007049; GO:0051301; GO:0007623; GO:0030324; GO:0001658; GO:0042752; GO:0048754; GO:0072711; GO:0072719; GO:2000781; GO:0002009; GO:0044770; GO:1904976	GO:0042803; GO:0005515; GO:0046982	GO:0005634; GO:0000790	2038	0.0002599	0.007112	10	128232065	128252941	20877	+	TRUE	-1.791	205.5	334.6	371.6	56.79	90.32	115.2	449.3	777.5	1035	237.7	44.02	127	4.779	8.955	10.6	1.547	2.455	3.059	13.06	21.17	28.45	6.242	1.156	3.23	yellow
ENSMUSG00000113792	ENSMUST00000221891	Gm10933	protein_coding	TEC	predicted gene 10933 [Source:MGI Symbol;Acc:MGI:3779143]	0.3455				1861	0.0002621	0.007156	12	35055101	35056961	1861	+	TRUE	4.653	4.736	0	2.359	14.65	52.35	109.7	0	0	0.8811	2.338	140.6	0	0.1206	0	0.07373	0.4372	1.558	3.189	0	0	0.02651	0.06724	4.043	0	blue
ENSMUSG00000027293	ENSMUST00000028755; ENSMUST00000148073; ENSMUST00000150240; ENSMUST00000152366	Ehd4	protein_coding	protein_coding	EH-domain containing 4 [Source:MGI Symbol;Acc:MGI:1919619]	0.5269	GO:0051260; GO:0032456; GO:0006907; GO:0030100; GO:0050731; GO:0071363	GO:0046872; GO:0005509; GO:0005515; GO:0000166; GO:0005524; GO:0005525; GO:0045296	GO:0016020; GO:0005886; GO:0048471; GO:0070062; GO:0005768; GO:0005783; GO:0055038; GO:0031901	1280	0.0002637	0.007177	2	120089175	120154606	65432	-	TRUE	-0.9817	3354	3947	3117	1528	1828	1899	4361	3581	3964	5127	4462	5454	124.2	168.2	141.7	66.26	79.1	80.27	201.9	155.3	173.4	214.4	186.5	220.8	red
ENSMUSG00000028362	ENSMUST00000030047	Tnfsf8	protein_coding	protein_coding	tumor necrosis factor (ligand) superfamily, member 8 [Source:MGI Symbol;Acc:MGI:88328]	0.4261	GO:0010469; GO:0045944; GO:0006955; GO:0050830; GO:0043374	GO:0005125; GO:0005164	GO:0016020; GO:0016021; GO:0005615	3807	0.0002641	0.007177	4	63831308	63861347	30040	-	TRUE	-1.456	240.6	280	323.2	80.6	88.27	137.3	255.9	319.8	479.3	568.1	398.3	283.6	2.995	4.012	4.938	1.175	1.284	1.952	3.983	4.662	7.051	7.987	5.598	3.861	yellow
ENSMUSG00000069266	ENSMUST00000102965	Hist1h4b	protein_coding	protein_coding	histone cluster 1, H4b [Source:MGI Symbol;Acc:MGI:2448420]	0.5945	GO:0006352; GO:0006334; GO:0006336; GO:0000183; GO:0051290; GO:0006335; GO:0045653	GO:0003677; GO:0046982; GO:0005515; GO:0003723; GO:0042393; GO:0019904	GO:0005634; GO:0043234; GO:0000786; GO:0005694; GO:0016020; GO:0070062; GO:0031012; GO:0000784; GO:0005654; GO:0000228; GO:0000788	397	0.0002662	0.007219	13	23757013	23757409	397	+	TRUE	6.442	0	0	0	9.159	25.66	12.9	1.759	17.33	2.643	0	0	18.62	0	0	0	1.281	3.58	1.759	0.2625	2.422	0.3729	0	0	2.43	blue
ENSMUSG00000029020	ENSMUST00000030884; ENSMUST00000105714; ENSMUST00000105715; ENSMUST00000105716; ENSMUST00000124646; ENSMUST00000134172; ENSMUST00000150881	Mfn2	protein_coding	protein_coding	mitofusin 2 [Source:MGI Symbol;Acc:MGI:2442230]	0.5557	GO:0006914; GO:0007275; GO:0008053; GO:0006915; GO:0048662; GO:0006626; GO:0001825; GO:0046580; GO:0006986; GO:0007006; GO:0048593; GO:0034497; GO:0051646; GO:0061734	GO:0016787; GO:0005515; GO:0000166; GO:0003924; GO:0005525; GO:0031625	GO:0016020; GO:0016021; GO:0015630; GO:0005739; GO:0005829; GO:0005741; GO:0031306	2413	0.0002668	0.00722	4	147873599	147904704	31106	-	TRUE	1.819	94.72	64.41	119.1	441.5	326.4	208.3	404.5	482.9	434.4	421.6	350	355.9	1.86	1.456	2.872	10.16	7.491	4.672	9.933	11.11	10.08	9.352	7.76	7.643	blue
ENSMUSG00000024082	ENSMUST00000024887	Ndufaf7	protein_coding	protein_coding	NADH dehydrogenase (ubiquinone) 1 alpha subcomplex assembly factor 7 [Source:MGI Symbol;Acc:MGI:1920944]	0.4472	GO:0032259; GO:0032981; GO:0019918; GO:0046034	GO:0016740; GO:0008168; GO:0019899; GO:0035243	GO:0005615; GO:0005739	2303	0.0002684	0.007247	17	78937135	78948052	10918	+	TRUE	-2.413	1678	458.9	586.2	211.6	177.6	119.8	727.2	629.4	543.6	940.6	737.6	498.3	34.52	10.87	14.81	5.1	4.27	2.816	18.71	15.17	13.22	21.86	17.13	11.21	yellow
ENSMUSG00000042320	ENSMUST00000110249; ENSMUST00000177289; ENSMUST00000191324; ENSMUST00000221003	Prox2	protein_coding	protein_coding	prospero homeobox 2 [Source:MGI Symbol;Acc:MGI:1920672]	0.5507	GO:0006355; GO:0006351; GO:0045944; GO:0000122; GO:0030182; GO:0001946; GO:0055007; GO:0060836; GO:0070309	GO:0003677; GO:0001078	GO:0005634	2017	0.000277	0.007464	12	85086385	85110759	24375	-	TRUE	-4.334	9.472	90.35	89.64	1.832	1.026	6.452	9.672	41.75	66.96	52.99	31.13	5.476	0.2225	2.443	2.585	0.05042	0.02818	0.1731	0.2842	1.149	1.859	1.406	0.8258	0.1407	red
ENSMUSG00000020131	ENSMUST00000020340; ENSMUST00000128653; ENSMUST00000130521; ENSMUST00000135071; ENSMUST00000137177; ENSMUST00000147132	Pcsk4	protein_coding	protein_coding	proprotein convertase subtilisin/kexin type 4 [Source:MGI Symbol;Acc:MGI:97514]	0.6142	GO:0006508; GO:0016485; GO:0009566; GO:0048240; GO:0007339; GO:0007340; GO:0022414	GO:0016787; GO:0008233; GO:0004252; GO:0008236	GO:0016020; GO:0031410; GO:0001669; GO:0002080; GO:0005788	1944	0.0002794	0.007511	10	80321283	80329498	8216	-	TRUE	3.239	5.683	5.368	1.18	36.64	59.53	21.2	0	62.23	39.65	0.7793	112.7	2.19	0.1385	0.1506	0.03529	1.046	1.696	0.5901	0	1.776	1.142	0.02146	3.102	0.05838	green
ENSMUSG00000031808	ENSMUST00000034267; ENSMUST00000211811; ENSMUST00000211886; ENSMUST00000212111; ENSMUST00000212211; ENSMUST00000212225; ENSMUST00000212889; ENSMUST00000212989; ENSMUST00000213100	Slc27a1	protein_coding	protein_coding	solute carrier family 27 (fatty acid transporter), member 1 [Source:MGI Symbol;Acc:MGI:1347098]	0.5965	GO:0006810; GO:0008152; GO:0009409; GO:0032868; GO:0006629; GO:0006869; GO:0006631; GO:0071902; GO:0001676; GO:0006646; GO:0032049; GO:0006661; GO:0015908; GO:0006656; GO:0006654; GO:0015909; GO:0033211; GO:0006655; GO:0006659; GO:0071072; GO:0001579; GO:0031652	GO:0000166; GO:0042803; GO:0003824; GO:0016874; GO:0004467; GO:0015245; GO:0031957	GO:0016020; GO:0016021; GO:0005886; GO:0005737; GO:0031410; GO:0005783; GO:0012505	1766	0.0002805	0.007511	8	71568882	71587302	18421	+	TRUE	2.802	71.04	41.15	178.1	1074	314.1	627.6	537.2	870.5	678.4	671	1703	2203	1.906	1.271	5.866	33.77	9.85	19.23	18.03	27.35	21.51	20.34	51.58	64.65	green
ENSMUSG00000036534	ENSMUST00000040481; ENSMUST00000142881; ENSMUST00000153835; ENSMUST00000212270; ENSMUST00000212628	Slc38a7	protein_coding	protein_coding	solute carrier family 38, member 7 [Source:MGI Symbol;Acc:MGI:2679005]	0.5511	GO:0006810; GO:0006811; GO:0098655; GO:0089709; GO:0006814; GO:0089711; GO:0006865; GO:1902475; GO:0015804; GO:0015825; GO:0015808; GO:0089712; GO:0006867; GO:0006868; GO:0015803; GO:0015821	GO:0005313; GO:0015183; GO:0005290; GO:0015179; GO:0015180; GO:0015182; GO:0015186; GO:0015190; GO:0015191; GO:0015194	GO:0016020; GO:0016021; GO:0043025; GO:0030424	1859	0.000281	0.007511	8	95835920	95853539	17620	-	TRUE	1.676	192.3	362.3	359.8	1019	686.7	1206	608.5	819.3	525.1	621.1	732.2	680.1	4.901	10.63	11.26	30.42	20.46	35.12	19.4	24.46	15.82	17.88	21.07	18.96	blue
ENSMUSG00000048807	ENSMUST00000051207; ENSMUST00000109995	Slc35e4	protein_coding	protein_coding	solute carrier family 35, member E4 [Source:MGI Symbol;Acc:MGI:2144150]	0.607			GO:0016020; GO:0016021; GO:0005575	3061	0.0002814	0.007511	11	3907021	3914664	7644	-	TRUE	3.476	7.578	92.14	35.39	211.6	716.4	569.6	185.5	105.6	190.3	477.7	60.12	141.3	0.1173	1.642	0.6724	3.837	12.96	10.07	3.592	1.914	3.482	8.353	1.051	2.392	green
ENSMUSG00000030246	ENSMUST00000032373; ENSMUST00000130817; ENSMUST00000134191; ENSMUST00000204433	Ldhb	protein_coding	protein_coding	lactate dehydrogenase B [Source:MGI Symbol;Acc:MGI:96763]	0.5252	GO:0055114; GO:0005975; GO:0019752; GO:0019244; GO:0006089; GO:0019674	GO:0042802; GO:0003824; GO:0016491; GO:0016616; GO:0004459; GO:0004457; GO:0019900; GO:0051287	GO:0005829; GO:0005737; GO:0016020; GO:0070062; GO:0005739; GO:0045121; GO:0043209	847	0.0002819	0.007511	6	142490249	142507957	17709	-	TRUE	-1.831	1869	1211	1519	228.1	477.3	581.6	3309	1501	1944	3141	1606	1854	104.5	77.93	104.2	14.93	31.18	37.12	231.3	98.28	128.4	198.3	101.4	113.3	yellow
ENSMUSG00000026678	ENSMUST00000027997; ENSMUST00000152809	Rgs5	protein_coding	protein_coding	regulator of G-protein signaling 5 [Source:MGI Symbol;Acc:MGI:1098434]	0.4326	GO:0043547; GO:0007186; GO:0009968	GO:0005096	GO:0016020; GO:0005829; GO:0005737; GO:0005886	2410	0.0002833	0.007532	1	169655501	169695813	40313	+	TRUE	7.361	4.736	0.8946	1.18	43.96	1068	0	0	0	9.692	1733	80.52	106.2	0.09312	0.02025	0.02847	1.013	24.55	0	0	0	0.2252	38.49	1.788	2.284	blue
ENSMUSG00000062545	ENSMUST00000074829; ENSMUST00000133382	Tlr12	protein_coding	protein_coding	toll-like receptor 12 [Source:MGI Symbol;Acc:MGI:3045221]	0.561	GO:0007165; GO:0002376; GO:0045087; GO:0042832; GO:0006954		GO:0016020; GO:0016021	1798	0.0002849	0.007559	4	128615443	128618619	3177	-	TRUE	-6.204	1.894	543.9	201.7	7.327	0	2.765	124	467.1	395.6	214.3	99.84	231.1	0.04993	16.5	6.525	0.2262	0	0.08322	4.086	14.42	12.32	6.38	2.971	6.66	yellow
ENSMUSG00000026466	ENSMUST00000027738; ENSMUST00000097527; ENSMUST00000123705; ENSMUST00000124212; ENSMUST00000130995; ENSMUST00000136331; ENSMUST00000136397; ENSMUST00000141878; ENSMUST00000141980; ENSMUST00000169241	Tor1aip1	protein_coding	protein_coding	torsin A interacting protein 1 [Source:MGI Symbol;Acc:MGI:3582693]	0.4934	GO:0032781; GO:0034504; GO:0071763	GO:0005515; GO:0008092; GO:0051117; GO:0001671; GO:0005521	GO:0016020; GO:0016021; GO:0005634; GO:0031965; GO:0005635; GO:0005637	1765	0.0002855	0.007559	1	156004599	156036480	31882	-	TRUE	-1.354	4936	3882	2912	1285	1830	1452	3652	3358	4099	2491	2548	1854	132.5	120	95.97	40.42	57.43	44.51	122.6	105.6	130.1	75.55	77.22	54.43	red
ENSMUSG00000049313	ENSMUST00000060989; ENSMUST00000134560; ENSMUST00000139133; ENSMUST00000148800	Sorl1	protein_coding	protein_coding	sortilin-related receptor, LDLR class A repeats-containing [Source:MGI Symbol;Acc:MGI:1202296]	0.5059	GO:0006810; GO:0007275; GO:0006629; GO:0008202; GO:0008203; GO:0006869; GO:0032091; GO:0045732; GO:0006897; GO:1902430; GO:0006622; GO:0051604; GO:0000042; GO:0006605; GO:0006892; GO:0014910; GO:0032460; GO:0043407; GO:0045053; GO:0050768; GO:0070863; GO:1901215; GO:1902771; GO:1902948; GO:1902953; GO:1902955; GO:1902960; GO:1902963; GO:1902966; GO:1902997; GO:2001137	GO:0005515; GO:0001540; GO:0030169; GO:0030306	GO:0016020; GO:0016021; GO:0005794; GO:0005615; GO:0048471; GO:0005576; GO:0070062; GO:0005768; GO:0005783; GO:0055037; GO:0005769; GO:0005802; GO:0034362; GO:0005641; GO:0031985	3090	0.0002871	0.007576	9	41964720	42124297	159578	-	TRUE	-1.064	6126	5355	4416	2593	2789	2191	1211	1509	1685	1640	2441	1808	93.94	94.53	83.12	46.59	49.98	38.37	23.22	27.11	30.53	28.4	42.27	30.32	red
ENSMUSG00000024381	ENSMUST00000025239; ENSMUST00000091967	Bin1	protein_coding	protein_coding	bridging integrator 1 [Source:MGI Symbol;Acc:MGI:108092]	0.5802	GO:0007275; GO:0030154; GO:0006897; GO:0043065; GO:0030100; GO:0006997; GO:0042692; GO:0045664; GO:0048711; GO:0051647; GO:0060988; GO:0071156	GO:0005515; GO:0042802; GO:0051015; GO:0070063; GO:0048156	GO:0005634; GO:0005829; GO:0005737; GO:0016020; GO:0030424; GO:0005635; GO:0005874; GO:0030018; GO:0030315; GO:0031674; GO:0033268; GO:0043194; GO:0060987	2284	0.0002878	0.007576	18	32377217	32435736	58520	+	TRUE	-1.293	1986	2979	2899	871	1042	1285	6078	3182	3937	5215	2177	3396	41.21	71.15	73.83	21.17	25.26	30.44	157.7	77.3	96.55	122.2	51	77.05	yellow
ENSMUSG00000049106	ENSMUST00000054145; ENSMUST00000218498; ENSMUST00000218728	Dcaf5	protein_coding	protein_coding	DDB1 and CUL4 associated factor 5 [Source:MGI Symbol;Acc:MGI:2444785]	0.5166	GO:0008150; GO:0016567	GO:0003674	GO:0005739; GO:0080008	2151	0.000288	0.007576	12	80335848	80436601	100754	-	TRUE	-1.245	377.9	569	434.1	224.4	184.7	171.4	69.46	563.2	361.2	64.68	288.8	151.1	8.326	14.43	11.74	5.792	4.757	4.313	1.914	14.53	9.405	1.609	7.183	3.641	red
ENSMUSG00000020181	ENSMUST00000032719; ENSMUST00000160159; ENSMUST00000161223; ENSMUST00000161582; ENSMUST00000161798; ENSMUST00000163071	Nav3	protein_coding	protein_coding	neuron navigator 3 [Source:MGI Symbol;Acc:MGI:2183703]	0.4878	GO:0007026; GO:0030336; GO:0031116; GO:0032703; GO:1905929	GO:0005524; GO:0008017	GO:1990752	3854	0.0002899	0.007604	10	109681259	110456204	774946	-	TRUE	-5.585	2230	434.8	1650	83.35	0	6.452	836.2	325.3	451.1	483.2	52.61	262.8	27.42	6.153	24.9	1.201	0	0.09059	12.86	4.684	6.555	6.71	0.7303	3.534	yellow
ENSMUSG00000041642	ENSMUST00000075164; ENSMUST00000122892; ENSMUST00000127624; ENSMUST00000130864; ENSMUST00000165333; ENSMUST00000171381	Kif21b	protein_coding	protein_coding	kinesin family member 21B [Source:MGI Symbol;Acc:MGI:109234]	0.5562	GO:0007018	GO:0005524; GO:0003777; GO:0000166; GO:0008017; GO:0003774		4010	0.0002909	0.007604	1	136131389	136177998	46610	+	TRUE	-1.89	911.2	653	1064	305	280.2	120.7	857.3	509.7	420.3	1328	777.3	884.9	10.77	8.883	15.43	4.223	3.87	1.629	12.67	7.053	5.87	17.72	10.37	11.43	yellow
ENSMUSG00000059586	ENSMUST00000079703; ENSMUST00000168722; ENSMUST00000227173	Nsmce2	protein_coding	protein_coding	NSE2/MMS21 homolog, SMC5-SMC6 complex SUMO ligase [Source:MGI Symbol;Acc:MGI:1915751]	0.4468	GO:0006281; GO:0006974; GO:0016567; GO:0000724; GO:0007049; GO:0051301; GO:0006310; GO:0016925; GO:0045842; GO:0090398; GO:0000722; GO:0034184	GO:0008270; GO:0046872; GO:0004842; GO:0016874; GO:0019789	GO:0005634; GO:0016604; GO:0005694; GO:0030915; GO:0016605; GO:0000781	1618	0.0002912	0.007604	15	59374247	59601684	227438	+	TRUE	0.8724	657.4	567.2	554.4	1049	1161	1034	878.4	1007	1042	965.6	696.8	624.2	19.25	19.12	19.93	35.98	39.74	34.59	32.17	34.53	36.08	31.94	23.04	19.99	blue
ENSMUSG00000021643	ENSMUST00000022145; ENSMUST00000129014; ENSMUST00000132053; ENSMUST00000151821; ENSMUST00000152286	Serf1	protein_coding	protein_coding	small EDRK-rich factor 1 [Source:MGI Symbol;Acc:MGI:1337114]	0.4824	GO:0008150	GO:0003674	GO:0005575	539	0.0002915	0.007604	13	100108012	100114571	6560	+	TRUE	3.881	0.9472	37.57	12.97	168.5	239.1	350.2	240.9	89.02	72.25	114.6	135.3	174.1	0.08328	3.802	1.4	17.36	24.57	35.16	26.49	9.164	7.507	11.38	13.43	16.74	green
ENSMUSG00000057596	ENSMUST00000033211; ENSMUST00000071069; ENSMUST00000141063	Trim30d	protein_coding	protein_coding	tripartite motif-containing 30D [Source:MGI Symbol;Acc:MGI:3035181]	0.4221	GO:0008150; GO:0006914; GO:0016567; GO:0045087; GO:0051607	GO:0008270; GO:0046872; GO:0003674; GO:0004842	GO:0005622; GO:0005575	1940	0.0002928	0.007609	7	104470014	104507849	37836	-	TRUE	-1.092	3023	2683	3833	1669	1308	1480	2801	2218	2385	915.7	1617	846.6	73.83	75.43	114.9	47.76	37.33	41.29	85.57	63.45	68.85	25.26	44.59	22.61	red
ENSMUSG00000105679	ENSMUST00000198617	Gm43338	protein_coding	TEC	predicted gene 43338 [Source:MGI Symbol;Acc:MGI:5663475]	0.4602				2223	0.000293	0.007609	5	140321622	140323844	2223	-	TRUE	3.677	3.789	7.157	0	51.29	62.61	29.49	108.2	89.02	130.4	1.559	23.62	36.14	0.08077	0.1756	0	1.281	1.56	0.718	2.883	2.222	3.285	0.03753	0.5684	0.8424	green
ENSMUSG00000032531	ENSMUST00000035121; ENSMUST00000126616; ENSMUST00000130602; ENSMUST00000134483; ENSMUST00000136934; ENSMUST00000138224; ENSMUST00000142011; ENSMUST00000145913; ENSMUST00000145937; ENSMUST00000153911; ENSMUST00000153965; ENSMUST00000155143; ENSMUST00000156485; ENSMUST00000190047	Amotl2	protein_coding	protein_coding	angiomotin-like 2 [Source:MGI Symbol;Acc:MGI:1929286]	0.5878	GO:0016055; GO:0035329	GO:0005515; GO:0042802	GO:0031410; GO:0005768; GO:0016324; GO:0005923; GO:0055037	1878	0.0002953	0.007654	9	102716672	102733418	16747	+	TRUE	-5.234	35.05	8.051	29.49	0.9159	1.026	0	2.638	3.151	74.89	1.559	268.4	2.19	0.8843	0.2339	0.9133	0.02708	0.03027	0	0.08323	0.09311	2.233	0.04442	7.646	0.06044	yellow
ENSMUSG00000040296	ENSMUST00000037907; ENSMUST00000127026; ENSMUST00000135966; ENSMUST00000136435; ENSMUST00000137903; ENSMUST00000139110; ENSMUST00000139583; ENSMUST00000140616; ENSMUST00000142055; ENSMUST00000149539	Ddx58	protein_coding	protein_coding	DEAD (Asp-Glu-Ala-Asp) box polypeptide 58 [Source:MGI Symbol;Acc:MGI:2442858]	0.454	GO:0045944; GO:0051607; GO:0010628; GO:0002376; GO:0045087; GO:0032725; GO:0032755; GO:0032757; GO:0043330; GO:0032728; GO:0009615; GO:0032727; GO:0030334; GO:2000778; GO:0071360; GO:0042993; GO:0060760; GO:0002230; GO:0035549; GO:1902741; GO:1904469; GO:0009597; GO:0039529	GO:0005524; GO:0046872; GO:0016787; GO:0003677; GO:0005515; GO:0003723; GO:0000166; GO:0042802; GO:0008270; GO:0003725; GO:0004386; GO:0031625; GO:0003690; GO:0003727	GO:0016020; GO:0005886; GO:0005829; GO:0005737; GO:0030054; GO:0015629; GO:0005856; GO:0042995; GO:0005923; GO:0032587	1615	0.0002984	0.007716	4	40203773	40239828	36056	-	TRUE	-1.652	4481	3911	2857	712.6	1440	1410	2009	2914	2464	1058	1119	930.9	131.5	132.1	102.9	24.5	49.38	47.25	73.72	100.1	85.46	35.05	37.06	29.87	orange
ENSMUSG00000042498	ENSMUST00000046763; ENSMUST00000113030; ENSMUST00000125750	D330045A20Rik	protein_coding	protein_coding	RIKEN cDNA D330045A20 gene [Source:MGI Symbol;Acc:MGI:2147848]	0.41	GO:0008150; GO:2000042	GO:0003677; GO:0003723; GO:0003697	GO:0005575; GO:0005694; GO:0005657	2613	0.000302	0.007794	X	139480367	139554582	74216	+	TRUE	-5.125	3.789	178	302	0.9159	9.237	3.687	36.93	59.08	59.03	0	105.2	0	0.06871	3.716	6.721	0.01946	0.1958	0.07635	0.8375	1.255	1.265	0	2.154	0	orange
ENSMUSG00000028111	ENSMUST00000015664	Ctsk	protein_coding	protein_coding	cathepsin K [Source:MGI Symbol;Acc:MGI:107823]	0.4888	GO:0006508; GO:1903146; GO:1903955; GO:0051603; GO:0030574; GO:0001957; GO:0045453	GO:0016787; GO:0008233; GO:0008234; GO:0004197; GO:0005518; GO:0001968; GO:0043394	GO:0005615; GO:0005654; GO:0043231; GO:0005764; GO:0005737	1512	0.00031	0.007983	3	95499256	95509362	10107	+	TRUE	4.376	4.736	3.578	80.21	449.7	359.2	1014	0	110.3	21.15	33.51	171.8	398.6	0.1484	0.1291	3.085	16.51	13.16	36.29	0	4.048	0.7832	1.186	6.078	13.66	blue
ENSMUSG00000030283	ENSMUST00000032421; ENSMUST00000147058; ENSMUST00000205149	St8sia1	protein_coding	protein_coding	ST8 alpha-N-acetyl-neuraminide alpha-2,8-sialyltransferase 1 [Source:MGI Symbol;Acc:MGI:106011]	0.4874	GO:0006486; GO:0006629; GO:0097503; GO:0034605; GO:0006665; GO:0008284	GO:0016740; GO:0016757; GO:0008373; GO:0003828	GO:0016020; GO:0016021; GO:0000139; GO:0005794	3982	0.0003117	0.008003	6	142821545	142964452	142908	-	TRUE	-5.447	426.3	22.36	4.718	2.748	2.053	5.53	38.69	85.08	264.3	2.338	6.442	72.28	5.072	0.3064	0.06891	0.03831	0.02855	0.07516	0.5757	1.186	3.718	0.03142	0.08655	0.9406	orange
ENSMUSG00000079363	ENSMUST00000100962; ENSMUST00000196204; ENSMUST00000196677; ENSMUST00000197799; ENSMUST00000198278; ENSMUST00000199629	Gbp4	protein_coding	protein_coding	guanylate binding protein 4 [Source:MGI Symbol;Acc:MGI:97072]	0.4681	GO:0000122; GO:0001933; GO:0031397; GO:0032687; GO:0042308; GO:0050688; GO:0071346	GO:0005515; GO:0000166; GO:0003924; GO:0005525	GO:0070062; GO:0016020	2404	0.0003133	0.008003	5	105115767	105139586	23820	-	TRUE	-3.222	754	105.6	318.5	72.36	18.47	35.02	189	122.1	560.4	18.7	124.5	78.85	14.86	2.395	7.705	1.671	0.4256	0.7884	4.66	2.818	13.05	0.4164	2.772	1.7	orange
ENSMUSG00000045983	ENSMUST00000044783; ENSMUST00000073840; ENSMUST00000115457; ENSMUST00000115460; ENSMUST00000115461; ENSMUST00000115463; ENSMUST00000128594; ENSMUST00000128840; ENSMUST00000129958; ENSMUST00000132320; ENSMUST00000136106; ENSMUST00000136713; ENSMUST00000137690; ENSMUST00000140576; ENSMUST00000141034; ENSMUST00000142344; ENSMUST00000143939; ENSMUST00000150333; ENSMUST00000151679; ENSMUST00000154594;…	Eif4g1	protein_coding	protein_coding	eukaryotic translation initiation factor 4, gamma 1 [Source:MGI Symbol;Acc:MGI:2384784]	0.5559	GO:0006412; GO:0006413; GO:0001662; GO:0033138; GO:1900087; GO:0008284; GO:0007005; GO:0030307; GO:0006417; GO:0010507; GO:0010801; GO:0045666; GO:1905606; GO:0006446; GO:0010942; GO:0032270; GO:0034645; GO:1905537; GO:1905612; GO:1905618; GO:1905696; GO:2000507	GO:0005515; GO:0003723; GO:0042802; GO:0003743; GO:0005524; GO:0003729; GO:0045296; GO:0008135; GO:0008190	GO:0005634; GO:0005737; GO:0016020; GO:0005844; GO:0016281	2756	0.0003133	0.008003	16	20668313	20692884	24572	+	TRUE	0.8864	1004	1216	1240	2062	2270	2036	2188	1243	1724	1879	1186	1439	17.26	24.06	26.16	41.53	45.62	39.98	47.04	25.03	35.04	36.49	23.03	27.06	blue
ENSMUSG00000041220	ENSMUST00000071402; ENSMUST00000197070; ENSMUST00000197235; ENSMUST00000198369; ENSMUST00000199910	Elovl6	protein_coding	protein_coding	ELOVL family member 6, elongation of long chain fatty acids (yeast) [Source:MGI Symbol;Acc:MGI:2156528]	0.4855	GO:0006629; GO:0006631; GO:0006633; GO:0019367; GO:0042761; GO:0030148; GO:0030497; GO:0034626; GO:0042759; GO:0034625	GO:0016740; GO:0009922; GO:0102336; GO:0102337; GO:0102338; GO:0102756; GO:0016747	GO:0016020; GO:0016021; GO:0005783; GO:0005789; GO:0030176	2401	0.0003133	0.008003	3	129532355	129638495	106141	+	TRUE	-2.33	239.6	803.3	641.7	142.9	127.3	63.59	7.913	132.3	26.43	81.05	13.96	2.19	4.73	18.25	15.54	3.304	2.936	1.433	0.1953	3.059	0.6165	1.807	0.311	0.04727	cyan
ENSMUSG00000032827	ENSMUST00000035813; ENSMUST00000065842; ENSMUST00000164110; ENSMUST00000168998; ENSMUST00000175889; ENSMUST00000175962; ENSMUST00000176136; ENSMUST00000176263; ENSMUST00000176729; ENSMUST00000177153; ENSMUST00000177338; ENSMUST00000177456	Ppp1r9a	protein_coding	protein_coding	protein phosphatase 1, regulatory (inhibitor) subunit 9A [Source:MGI Symbol;Acc:MGI:2442401]	0.4731	GO:0007015; GO:0031175; GO:0019722; GO:0007568; GO:0010976; GO:0030833; GO:0045860; GO:0048666; GO:0051489; GO:0051497; GO:0051823; GO:0051963; GO:0060079; GO:0060999; GO:0061001; GO:0097237; GO:1900272; GO:1900454; GO:1904049	GO:0005515; GO:0008022; GO:0008157; GO:0019901; GO:0019904; GO:0032403; GO:0042803; GO:0044325; GO:0051015; GO:0051020	GO:0030175; GO:0030426; GO:0043197; GO:0030864; GO:0005856; GO:0005829; GO:0014069; GO:0015629; GO:0030027; GO:0030425; GO:0031594; GO:0043005; GO:0043025; GO:0044326; GO:0045202; GO:1990761	3977	0.0003208	0.008177	6	4902917	5165661	262745	+	TRUE	-4.45	351.4	152.1	160.4	24.73	0	5.53	321.8	243.4	13.22	394.3	297.4	327.5	4.187	2.086	2.346	0.3452	0	0.07525	4.795	3.396	0.1861	5.307	4.001	4.266	yellow
ENSMUSG00000035181	ENSMUST00000040583; ENSMUST00000217966; ENSMUST00000218186; ENSMUST00000218254; ENSMUST00000218847; ENSMUST00000219277; ENSMUST00000219641; ENSMUST00000220369	Heatr5a	protein_coding	protein_coding	HEAT repeat containing 5A [Source:MGI Symbol;Acc:MGI:2444133]	0.4665	GO:0008150	GO:0003674	GO:0005575	3685	0.0003262	0.008298	12	51875871	51971321	95451	-	TRUE	-1.666	543.7	887.4	996.7	352.6	212.5	197.2	1118	564	590.3	1043	1263	624.2	6.992	13.14	15.73	5.313	3.193	2.897	17.97	8.494	8.972	15.14	18.33	8.778	yellow
ENSMUSG00000068606	ENSMUST00000090260	Gm4841	protein_coding	protein_coding	predicted gene 4841 [Source:MGI Symbol;Acc:MGI:3643814]	0.4168	GO:0006952; GO:0035458	GO:0005525; GO:0003924	GO:0016020; GO:0005789	2838	0.0003356	0.008509	18	60268301	60273267	4967	-	TRUE	-7.64	0.9472	181.6	22.41	0	1.026	0	45.72	4.727	0	0	3.221	14.24	0.01582	3.49	0.4593	0	0.02003	0	0.9547	0.09242	0	0	0.06072	0.2599	red
ENSMUSG00000019970	ENSMUST00000020145; ENSMUST00000092673; ENSMUST00000100036; ENSMUST00000120509; ENSMUST00000124203; ENSMUST00000124350; ENSMUST00000126560; ENSMUST00000135195; ENSMUST00000141218; ENSMUST00000142174; ENSMUST00000143094; ENSMUST00000150089; ENSMUST00000164659	Sgk1	protein_coding	protein_coding	serum/glucocorticoid regulated kinase 1 [Source:MGI Symbol;Acc:MGI:1340062]	0.4836	GO:0006468; GO:0016310; GO:0035556; GO:0006915; GO:0006974; GO:0032880; GO:0010765; GO:0018105; GO:0032869; GO:0048812	GO:0004672; GO:0005524; GO:0016740; GO:0000166; GO:0016301; GO:0004674; GO:0005515; GO:0004712; GO:0035091	GO:0016020; GO:0005886; GO:0005634; GO:0005829; GO:0005737; GO:0005739; GO:0005783; GO:0005789; GO:0016607	1365	0.0003365	0.008509	10	21882184	21999903	117720	+	TRUE	1.92	2586	1019	2788	7007	6819	10270	3358	1628	1404	6270	5292	9909	89.77	40.72	118.8	285	276.7	407.3	145.8	66.19	57.59	245.9	207.4	376.2	blue
ENSMUSG00000026425	ENSMUST00000097588; ENSMUST00000185445; ENSMUST00000185596; ENSMUST00000186543; ENSMUST00000187042; ENSMUST00000187273; ENSMUST00000188437; ENSMUST00000188604; ENSMUST00000188770; ENSMUST00000189892; ENSMUST00000189893; ENSMUST00000190336	Srgap2	protein_coding	protein_coding	SLIT-ROBO Rho GTPase activating protein 2 [Source:MGI Symbol;Acc:MGI:109605]	0.4925	GO:0007165; GO:2001223; GO:0060996; GO:0043547; GO:0007399; GO:0048812; GO:0046847; GO:0034446; GO:0030336; GO:0051014; GO:0003363; GO:0021816	GO:0005096; GO:0042802; GO:0042803; GO:0048365	GO:0016020; GO:0005886; GO:0005634; GO:0005654; GO:0005829; GO:0005737; GO:0030054; GO:0045202; GO:0045211; GO:0031410; GO:0042995; GO:0030027; GO:0043197; GO:0005743; GO:0014069; GO:0045335; GO:0044327	2086	0.0003366	0.008509	1	131285251	131527352	242102	-	TRUE	-1.52	2575	2336	3615	684.2	1296	976	2057	1784	1433	2000	1695	1875	58.49	61.08	100.8	18.21	34.42	25.32	58.45	47.46	38.46	51.31	43.48	46.57	red
ENSMUSG00000109279	ENSMUST00000207847	Gm45220	protein_coding	TEC	predicted gene 45220 [Source:MGI Symbol;Acc:MGI:5753796]	0.3778				2509	0.0003407	0.008594	7	90201278	90203786	2509	+	TRUE	-1.62	990.8	560	585	295.8	167.3	229.5	303.3	62.23	426.4	514.3	463.8	177.4	18.71	12.18	13.56	6.546	3.693	4.95	7.164	1.376	9.519	10.97	9.89	3.664	red
ENSMUSG00000048058	ENSMUST00000058790; ENSMUST00000111222; ENSMUST00000127888	Ldlrad3	protein_coding	protein_coding	low density lipoprotein receptor class A domain containing 3 [Source:MGI Symbol;Acc:MGI:2138856]	0.4782	GO:0006898; GO:0070613	GO:0001540	GO:0016020; GO:0016021; GO:0005886	3293	0.0003458	0.008705	2	101950203	102186385	236183	-	TRUE	3.934	6.631	10.74	1.18	139.2	16.42	130.9	100.2	139.4	0	219	447.7	411.8	0.09541	0.1778	0.02083	2.347	0.2762	2.151	1.804	2.35	0	3.559	7.274	6.48	blue
ENSMUSG00000043832	ENSMUST00000088468; ENSMUST00000117173; ENSMUST00000204427	Clec4a3	protein_coding	protein_coding	C-type lectin domain family 4, member a3 [Source:MGI Symbol;Acc:MGI:1920399]	0.4167	GO:0008150; GO:0006508	GO:0003674; GO:0030246; GO:0004190	GO:0016020; GO:0016021; GO:0005575	960	0.000347	0.008717	6	122952515	122969875	17361	+	TRUE	-1.23	10740	6319	7242	3546	3391	3382	3295	4161	5179	4797	3462	2994	529.7	358.8	438.5	204.9	195.5	190.5	203.2	240.3	301.9	267.3	192.8	161.5	red
ENSMUSG00000032415	ENSMUST00000034986; ENSMUST00000121189	Ube2cbp	protein_coding	protein_coding	ubiquitin-conjugating enzyme E2C binding protein [Source:MGI Symbol;Acc:MGI:1917598]	0.521	GO:0016567; GO:0051865; GO:0000209; GO:0006513	GO:0016740; GO:0030332; GO:0061630; GO:0044390	GO:0005737; GO:0000151	1457	0.0003479	0.008723	9	86307306	86464950	157645	-	TRUE	6.51	0.9472	0	1.18	0.9159	102.6	82.95	0	2.363	0	72.48	97.7	0	0.03081	0	0.04709	0.0349	3.902	3.081	0	0.09001	0	2.662	3.587	0	blue
ENSMUSG00000023923	ENSMUST00000024717; ENSMUST00000223758; ENSMUST00000223979; ENSMUST00000224123; ENSMUST00000224528; ENSMUST00000224547; ENSMUST00000224977; ENSMUST00000225252; ENSMUST00000225473	Tbc1d5	protein_coding	protein_coding	TBC1 domain family, member 5 [Source:MGI Symbol;Acc:MGI:1919488]	0.4426	GO:0006810; GO:0006914; GO:0015031; GO:0006886; GO:0031338; GO:0090630; GO:0016236; GO:0042147; GO:0002092; GO:0042594	GO:0005096; GO:0017137; GO:1905394; GO:0035612	GO:0016020; GO:0005794; GO:0031410; GO:0043231; GO:0010008; GO:0005768; GO:0005829; GO:0005776; GO:0012505; GO:0005622; GO:0030904; GO:1990316; GO:0030122	3306	0.0003497	0.008748	17	50733124	51179352	446229	-	TRUE	-1.677	1166	704	935.4	174.9	356.2	341.9	643.6	669.6	593	949.2	668.9	562.9	16.71	11.62	16.46	2.938	5.967	5.597	11.54	11.24	10.04	15.37	10.82	8.823	red
ENSMUSG00000047617	ENSMUST00000114261; ENSMUST00000123986; ENSMUST00000124172; ENSMUST00000125710; ENSMUST00000128560; ENSMUST00000130130; ENSMUST00000132561; ENSMUST00000132596; ENSMUST00000133919; ENSMUST00000135915; ENSMUST00000138079; ENSMUST00000141613; ENSMUST00000151239	Paxx	protein_coding	protein_coding	non-homologous end joining factor [Source:MGI Symbol;Acc:MGI:2442831]	0.5757	GO:0006281; GO:0006974; GO:0006303; GO:0051103	GO:0042802; GO:0042803; GO:0032947	GO:0005634; GO:0070062; GO:0035861; GO:0043564; GO:0070419	786	0.0003516	0.008778	2	25455141	25461094	5954	-	TRUE	-1.278	593.9	814.1	557.9	238.1	329.5	239.6	390.4	444.3	361.2	239.2	193.2	383.3	35.8	56.49	41.28	16.82	23.21	16.5	29.43	31.36	25.74	16.29	13.15	25.27	red
ENSMUSG00000046417	ENSMUST00000057194; ENSMUST00000128705; ENSMUST00000143262	Lrrc75a	protein_coding	protein_coding	leucine rich repeat containing 75A [Source:MGI Symbol;Acc:MGI:2682293]	0.5863	GO:0008150	GO:0003674	GO:0005575	1067	0.0003545	0.008833	11	62604884	62648523	43640	-	TRUE	3.799	3.789	2.684	4.718	8.243	71.85	73.73	218.9	1.576	14.98	280.6	229.8	0	0.1683	0.1372	0.2572	0.4289	3.729	3.74	12.16	0.08194	0.7862	14.07	11.52	0	blue
ENSMUSG00000021763	ENSMUST00000078163; ENSMUST00000135096; ENSMUST00000136755	BC067074	protein_coding	protein_coding	cDNA sequence BC067074 [Source:MGI Symbol;Acc:MGI:3040697]	0.5005		GO:0003674	GO:0016020; GO:0016021	4160	0.0003577	0.008871	13	113293159	113379711	86553	+	TRUE	-4.777	9.472	25.94	44.82	0.9159	2.053	0	25.5	0.7878	0	2.338	3.221	2.19	0.1079	0.3402	0.6267	0.01222	0.02733	0	0.3632	0.01051	0	0.03008	0.04142	0.02728	red
ENSMUSG00000032480	ENSMUST00000062368; ENSMUST00000111991; ENSMUST00000165596; ENSMUST00000196171; ENSMUST00000196182; ENSMUST00000196455; ENSMUST00000196497; ENSMUST00000196788; ENSMUST00000196914; ENSMUST00000197182; ENSMUST00000197785; ENSMUST00000197928; ENSMUST00000197979; ENSMUST00000198026; ENSMUST00000198425; ENSMUST00000198443; ENSMUST00000198843; ENSMUST00000199332; ENSMUST00000199529; ENSMUST00000199693;…	Dhx30	protein_coding	protein_coding	DEAH (Asp-Glu-Ala-His) box polypeptide 30 [Source:MGI Symbol;Acc:MGI:1920081]	0.5207	GO:0042254; GO:0006396; GO:1902775	GO:0005524; GO:0016787; GO:0003676; GO:0003723; GO:0000166; GO:0003682; GO:0004386; GO:0003725; GO:0004004	GO:0005829; GO:0005737; GO:0005739; GO:0042645; GO:0035770	1962	0.000358	0.008871	9	110084320	110117830	33511	-	TRUE	1.518	444.2	326.5	219.4	833.5	846.8	1146	751.8	893.3	872.2	581.4	1148	765.5	10.73	9.078	6.504	23.58	23.9	31.6	22.71	25.27	24.9	15.86	31.3	20.22	blue
ENSMUSG00000045822	ENSMUST00000052107	Zswim3	protein_coding	protein_coding	zinc finger SWIM-type containing 3 [Source:MGI Symbol;Acc:MGI:1914788]	0.5177	GO:0008150	GO:0008270; GO:0046872	GO:0005575	2708	0.0003582	0.008871	2	164805098	164822130	17033	+	TRUE	4.801	5.683	7.157	0	141.1	11.29	210.1	0	34.66	141	270.4	310.3	83.23	0.09945	0.1442	0	2.892	0.2309	4.199	0	0.7103	2.915	5.345	6.13	1.593	blue
ENSMUSG00000108238	ENSMUST00000204572	Gm43984	protein_coding	TEC	predicted gene, 43984 [Source:MGI Symbol;Acc:MGI:5690376]	0.4295				2864	0.0003589	0.008871	6	134084601	134087464	2864	+	TRUE	3.114	2.842	2.684	10.62	28.39	66.72	40.55	142.4	212.7	88.11	74.81	96.62	302.3	0.04702	0.05111	0.2156	0.5504	1.29	0.7663	2.947	4.121	1.723	1.398	1.805	5.469	green
ENSMUSG00000019990	ENSMUST00000020165; ENSMUST00000164195; ENSMUST00000166147; ENSMUST00000169016; ENSMUST00000169404; ENSMUST00000170265; ENSMUST00000170683; ENSMUST00000217240	Pde7b	protein_coding	protein_coding	phosphodiesterase 7B [Source:MGI Symbol;Acc:MGI:1352752]	0.4694	GO:0007165; GO:0006198	GO:0046872; GO:0016787; GO:0008081; GO:0004114; GO:0004115		2598	0.0003603	0.008884	10	20398004	20725078	327075	-	TRUE	-3.217	1217	128.8	838.6	36.64	81.08	116.1	235.6	268.6	257.3	92.74	289.9	140.2	22.2	2.705	18.78	0.7829	1.729	2.419	5.375	5.738	5.546	1.911	5.969	2.796	orange
ENSMUSG00000110344	ENSMUST00000124877; ENSMUST00000134929; ENSMUST00000153734	Gm45716	protein_coding	protein_coding	predicted gene 45716 [Source:MGI Symbol;Acc:MGI:5804831]	0.5095			GO:0016020; GO:0016021	1310	0.0003609	0.008884	11	90187683	90251255	63573	+	TRUE	1.504	76.73	78.72	54.26	258.3	182.7	153	82.65	119	206.2	97.41	102	135.8	2.775	3.278	2.409	10.95	7.724	6.32	3.739	5.039	8.814	3.98	4.165	5.372	blue
ENSMUSG00000097141	ENSMUST00000181931	Gm10524	protein_coding	TEC	predicted gene 10524 [Source:MGI Symbol;Acc:MGI:3642791]	0.6281				1893	0.0003655	0.008981	18	82692284	82694176	1893	+	TRUE	-7.318	182.8	115.4	0	0.9159	0	0.9217	4.396	0	11.45	0.7793	45.09	0	4.576	3.325	0	0.02686	0	0.02635	0.1376	0	0.3389	0.02203	1.274	0	yellow
ENSMUSG00000006445	ENSMUST00000006614; ENSMUST00000131026; ENSMUST00000145523; ENSMUST00000149002	Epha2	protein_coding	protein_coding	Eph receptor A2 [Source:MGI Symbol;Acc:MGI:95278]	0.5601	GO:0006468; GO:0016310; GO:0018108; GO:0007155; GO:0007169; GO:0030154; GO:0006954; GO:0050830; GO:0016477; GO:0006915; GO:0001570; GO:0032682; GO:0048870; GO:0001501; GO:0001568; GO:0021915; GO:0036342; GO:0043491; GO:0001649; GO:0046849; GO:0090630; GO:0051898; GO:0001525; GO:1903078; GO:0016525; GO:0048514; GO:0070372; GO:0030216; GO:0008630; GO:0048013; GO:0030182; GO:0033628; GO:0030316; GO:…	GO:0004672; GO:0005524; GO:0016740; GO:0000166; GO:0016301; GO:0004713; GO:0004714; GO:0005003; GO:0005515; GO:0045296	GO:0016020; GO:0016021; GO:0005886; GO:0005887; GO:0009986; GO:0005622; GO:0030054; GO:0005925; GO:0042995; GO:0030027; GO:0032587; GO:0031258; GO:0031256	1480	0.0003727	0.009138	4	141301240	141329384	28145	+	TRUE	-6.833	1.894	55.46	155.7	1.832	0	0	88.81	1.576	36.12	2.338	2.147	1.095	0.06066	2.044	6.119	0.06871	0	0	3.556	0.05907	1.367	0.08455	0.07762	0.03834	red
ENSMUSG00000044258	ENSMUST00000021880; ENSMUST00000223750; ENSMUST00000224054; ENSMUST00000225385; ENSMUST00000225498; ENSMUST00000225762; ENSMUST00000225856; ENSMUST00000225966; ENSMUST00000226023	Ctla2a	protein_coding	protein_coding	cytotoxic T lymphocyte-associated protein 2 alpha [Source:MGI Symbol;Acc:MGI:88554]	0.4515	GO:0006508; GO:0050728; GO:0045589; GO:0010955	GO:0008234	GO:0005576; GO:0030425	791	0.0003742	0.009155	13	60934155	60936625	2471	-	TRUE	-4.819	1000	166.4	726.6	33.89	32.84	0	171.5	127.6	169.2	97.41	144.9	95.28	59.87	11.46	53.38	2.376	2.298	0	12.83	8.945	11.97	6.586	9.794	6.236	yellow
ENSMUSG00000026213	ENSMUST00000027414; ENSMUST00000113553; ENSMUST00000129652; ENSMUST00000129794; ENSMUST00000140963; ENSMUST00000146575; ENSMUST00000150560; ENSMUST00000154303; ENSMUST00000156838	Stk11ip	protein_coding	protein_coding	serine/threonine kinase 11 interacting protein [Source:MGI Symbol;Acc:MGI:1918978]	0.5685	GO:0008104	GO:0019901	GO:0005737; GO:0043231; GO:0005765	2052	0.0003748	0.009155	1	75521529	75537335	15807	+	TRUE	-1.43	584.4	891.9	476.5	275.7	214.5	232.3	434.4	819.3	632.6	671	534.7	612.2	13.5	23.71	13.51	7.459	5.79	6.125	12.54	22.16	17.27	17.5	13.94	15.46	red
ENSMUSG00000020829	ENSMUST00000001126; ENSMUST00000146431; ENSMUST00000180786	Slc46a1	protein_coding	protein_coding	solute carrier family 46, member 1 [Source:MGI Symbol;Acc:MGI:1098733]	0.5611	GO:0055085; GO:0006810; GO:0015884; GO:1902600; GO:0015886; GO:0051958; GO:1904447	GO:0005215; GO:0015078; GO:0005542; GO:0008517; GO:0015232; GO:0015350	GO:0016020; GO:0016021; GO:0005886; GO:0009986; GO:0005737; GO:0016324; GO:0031526	1520	0.0003762	0.009171	11	78465697	78472059	6363	+	TRUE	-3.105	314.5	386.5	820.9	122.7	37.98	15.67	1291	493.9	718.1	375.6	216.9	561.8	9.804	13.87	31.41	4.483	1.384	0.5578	50.32	18.03	26.46	13.23	7.633	19.15	yellow
ENSMUSG00000023349	ENSMUST00000024118; ENSMUST00000112554; ENSMUST00000117130; ENSMUST00000144840; ENSMUST00000151714; ENSMUST00000205129	Clec4n	protein_coding	protein_coding	C-type lectin domain family 4, member n [Source:MGI Symbol;Acc:MGI:1861231]	0.4596	GO:0002376; GO:0045087; GO:0002250; GO:0043123; GO:0050715; GO:0050832	GO:0030246; GO:0005515	GO:0016020; GO:0016021; GO:0005886	939	0.0003817	0.009285	6	123229843	123247021	17179	+	TRUE	1.664	8350	10720	4204	23110	25160	25200	1783	4815	3114	4878	7948	5567	421.4	622.8	260.4	1366	1484	1452	112.5	284.5	185.7	278.1	452.8	307.2	blue
ENSMUSG00000030324	ENSMUST00000032471; ENSMUST00000203284; ENSMUST00000203323; ENSMUST00000203531; ENSMUST00000203877; ENSMUST00000204493; ENSMUST00000204711	Rho	protein_coding	protein_coding	rhodopsin [Source:MGI Symbol;Acc:MGI:97914]	0.5365	GO:0007186; GO:0007165; GO:0050896; GO:0007601; GO:0018298; GO:0007602; GO:0045494; GO:0060041; GO:0006468; GO:0009584; GO:0009416; GO:0009583; GO:0016038; GO:0050953; GO:0071482	GO:0046872; GO:0005515; GO:0004871; GO:0004930; GO:0009881; GO:0030507; GO:0008020	GO:0016020; GO:0016021; GO:0005794; GO:0005886; GO:0005911; GO:0001750; GO:0001917; GO:0042622; GO:0060342	1442	0.0003835	0.00931	6	115931748	115940036	8289	+	TRUE	-2.392	510.6	618.2	280.7	64.12	44.13	159.4	39.57	141	77.53	138.7	61.2	17.52	16.78	23.38	11.32	2.468	1.695	5.984	1.626	5.426	3.011	5.149	2.27	0.6297	red
ENSMUSG00000060183	ENSMUST00000077820; ENSMUST00000122808	Cxcl11	protein_coding	polymorphic_pseudogene	chemokine (C-X-C motif) ligand 11 [Source:MGI Symbol;Acc:MGI:1860203]	0.4332	GO:0010469; GO:0006952; GO:0006954; GO:0006955; GO:0006935; GO:0010818; GO:0030816; GO:0042127; GO:0043950; GO:0051281; GO:0070098	GO:0005125; GO:0008009; GO:0008201; GO:0048248	GO:0005623; GO:0005576; GO:0005615	2688	0.0003845	0.009317	5	92359544	92365485	5942	-	TRUE	-7.176	512.5	5.368	17.69	3.664	0	0	0	44.9	311	1.559	429.4	0	9.034	0.1089	0.3828	0.07567	0	0	0	0.927	6.48	0.03103	8.547	0	orange
ENSMUSG00000078452	ENSMUST00000095795; ENSMUST00000182677	Raet1d	protein_coding	protein_coding	retinoic acid early transcript delta [Source:MGI Symbol;Acc:MGI:1861032]	0.4348	GO:0042267; GO:0001913	GO:0005515; GO:0046703	GO:0016020; GO:0009897; GO:0005886; GO:0031225; GO:0046658	1348	0.0003859	0.009323	10	22360552	22374139	13588	+	TRUE	-1.144	302.2	327.4	337.3	145.6	115	175.1	23.74	257.6	76.65	0	36.5	118.3	10.62	13.25	14.56	5.998	4.723	7.03	1.044	10.6	3.185	0	1.449	4.547	red
ENSMUSG00000061353	ENSMUST00000073043; ENSMUST00000112866; ENSMUST00000112871; ENSMUST00000134244	Cxcl12	protein_coding	protein_coding	chemokine (C-X-C motif) ligand 12 [Source:MGI Symbol;Acc:MGI:103556]	0.486	GO:0006952; GO:0006955; GO:0006935; GO:0001666; GO:0001764; GO:0001938; GO:0007420; GO:0008284; GO:0008344; GO:0009314; GO:0009408; GO:0009612; GO:0022029; GO:0030335; GO:0031100; GO:0033603; GO:0043434; GO:0045666; GO:0045785; GO:0048842; GO:0050965; GO:0050966; GO:0051924; GO:0060326; GO:0070098; GO:0090026; GO:1902230; GO:1903237; GO:1990478; GO:2000107; GO:2000406; GO:0010469; GO:0098609; GO:…	GO:0008009; GO:0042379; GO:0045236; GO:0005125; GO:0008083; GO:0042056	GO:0005576; GO:0005615; GO:0005737; GO:0005886; GO:0070062; GO:0009897	3383	0.0003863	0.009323	6	117168535	117181367	12833	+	TRUE	5.994	10.42	12.52	3.539	18.32	1652	5.53	5.276	7.878	0	270.4	454.1	2.19	0.1459	0.2019	0.06084	0.3006	27.05	0.08846	0.09241	0.1292	0	4.278	7.182	0.03355	blue
ENSMUSG00000007646	ENSMUST00000007790; ENSMUST00000067692; ENSMUST00000129400; ENSMUST00000153073	Rad51c	protein_coding	protein_coding	RAD51 paralog C [Source:MGI Symbol;Acc:MGI:2150020]	0.4518	GO:0006281; GO:0007283; GO:0006974; GO:0006310; GO:0000724; GO:0010971; GO:0000707; GO:0010212; GO:0042148; GO:0000722; GO:0007066; GO:0007141; GO:0007131	GO:0005524; GO:0003677; GO:0005515; GO:0000166; GO:0008094; GO:0003690; GO:0000400; GO:0000150; GO:0003697; GO:0008821	GO:0005634; GO:0048471; GO:0005829; GO:0005737; GO:0030054; GO:0043231; GO:0005739; GO:0005657; GO:0033063; GO:0048476; GO:0033065	2144	0.0003987	0.009605	11	87376645	87404954	28310	-	TRUE	3.98	4.736	6.262	0	19.23	79.03	78.34	58.03	181.2	0.8811	208.1	1.074	48.19	0.1047	0.1593	0	0.4981	2.042	1.977	1.604	4.689	0.02302	5.194	0.02679	1.165	green
ENSMUSG00000052154	ENSMUST00000063874; ENSMUST00000201161	Gm9870	protein_coding	TEC	predicted gene 9870 [Source:MGI Symbol;Acc:MGI:3708720]	0.6524				1500	0.0004016	0.009652	5	72912587	72914942	2356	-	TRUE	3.553	0.9472	6.262	2.359	23.81	63.64	25.81	31.65	93.74	27.31	82.61	81.59	89.8	0.02992	0.2277	0.09147	0.8814	2.35	0.9311	1.25	3.468	1.02	2.948	2.91	3.102	green
ENSMUSG00000096768	ENSMUST00000177591; ENSMUST00000177671; ENSMUST00000179077; ENSMUST00000179483	Erdr1	protein_coding	protein_coding	erythroid differentiation regulator 1 [Source:MGI Symbol;Acc:MGI:2384747]	0.6582	GO:0008285; GO:0030336; GO:0035019	GO:0003674	GO:0005575	764	0.0004024	0.009652	Y	90784738	90816464	31727	+	TRUE	-1.337	848.7	677.2	454.1	260.1	264.8	256.2	379.8	278.9	386.8	223.7	315.6	324.2	52.63	48.34	34.56	18.9	19.19	18.14	29.45	20.25	28.35	15.66	22.1	21.98	red
ENSMUSG00000061615	ENSMUST00000078369	Hist1h2ab	protein_coding	protein_coding	histone cluster 1, H2ab [Source:MGI Symbol;Acc:MGI:2448306]	0.6512	GO:0008150; GO:0008285	GO:0003674; GO:0003677; GO:0046982; GO:0019899	GO:0005634; GO:0005575; GO:0000786; GO:0005694; GO:0070062	473	0.0004035	0.009652	13	23751126	23751598	473	+	TRUE	5.309	0.9472	0	1.18	12.82	12.32	55.3	74.74	88.23	37	42.08	0	58.04	0.0949	0	0.145	1.505	1.442	6.327	9.363	10.35	4.382	4.762	0	6.359	green
ENSMUSG00000035513	ENSMUST00000048455; ENSMUST00000071201; ENSMUST00000091153; ENSMUST00000102873; ENSMUST00000125765; ENSMUST00000143194; ENSMUST00000147274; ENSMUST00000147897; ENSMUST00000149096; ENSMUST00000177689; ENSMUST00000183583	Ntng2	protein_coding	protein_coding	netrin G2 [Source:MGI Symbol;Acc:MGI:2159341]	0.5848	GO:0007275; GO:0030154; GO:0007399; GO:0007409	GO:0005515; GO:0003674	GO:0016020; GO:0005886; GO:0030424; GO:0031225; GO:0046658	1221	0.0004038	0.009652	2	29194541	29253005	58465	-	TRUE	3.339	5.683	3.578	16.51	157.5	31.82	67.28	68.58	70.11	43.17	21.82	86.96	145.7	0.2206	0.1599	0.7866	7.163	1.443	2.982	3.328	3.186	1.98	0.9565	3.81	6.181	blue
ENSMUSG00000078853	ENSMUST00000035266; ENSMUST00000094169; ENSMUST00000168280	Igtp	protein_coding	protein_coding	interferon gamma induced GTPase [Source:MGI Symbol;Acc:MGI:107729]	0.4985	GO:0035458; GO:0006952	GO:0005525; GO:0003924	GO:0016020; GO:0005829; GO:0005789	1874	0.0004071	0.009691	11	58199556	58207591	8036	+	TRUE	-1.945	4245	5030	2703	615.5	847.8	1637	3083	2763	3209	2019	1387	1136	107.4	146.4	83.91	18.23	25.06	47.27	97.48	81.81	95.9	57.67	39.6	31.4	red
ENSMUSG00000003955	ENSMUST00000004057	Fam162a	protein_coding	protein_coding	family with sequence similarity 162, member A [Source:MGI Symbol;Acc:MGI:1917436]	0.474	GO:0006915; GO:0006919; GO:0043065; GO:0071456; GO:0090200; GO:0051402	GO:0003674	GO:0016020; GO:0016021; GO:0005829; GO:0070062; GO:0005739	635	0.000408	0.009691	16	36043844	36071515	27672	-	TRUE	0.8754	952.9	810.5	999.1	1557	1801	1687	673.5	815.3	589.4	894.6	546.5	451.2	71.11	69.62	91.51	136.1	157.1	143.7	62.85	71.25	51.99	75.41	46.04	36.82	blue
ENSMUSG00000032606	ENSMUST00000035227; ENSMUST00000192035; ENSMUST00000194496; ENSMUST00000195695	Nicn1	protein_coding	protein_coding	nicolin 1 [Source:MGI Symbol;Acc:MGI:1913507]	0.5011	GO:0008150; GO:0018095	GO:0003674	GO:0005634; GO:0005654; GO:0005874; GO:0005829	950	0.0004086	0.009691	9	108290429	108296498	6070	+	TRUE	-4.775	214.1	2.684	252.4	9.159	5.132	2.765	160.9	110.3	166.5	0.7793	9.662	294.6	10.67	0.154	15.45	0.535	0.299	0.1574	10.03	6.439	9.812	0.04388	0.5439	16.06	orange
ENSMUSG00000054072	ENSMUST00000032473; ENSMUST00000066912	Iigp1	protein_coding	protein_coding	interferon inducible GTPase 1 [Source:MGI Symbol;Acc:MGI:1926259]	0.3904	GO:0002376; GO:0045087; GO:0035458; GO:0019221; GO:0010506; GO:0050829; GO:0042832	GO:0016787; GO:0000166; GO:0042802; GO:0005525; GO:0003924; GO:0005515; GO:0019003	GO:0016020; GO:0005794; GO:0005634; GO:0005737; GO:0005783; GO:0005789; GO:0031965; GO:0032580; GO:0020005	3030	0.0004092	0.009691	18	60376029	60392627	16599	+	TRUE	-4.668	554.1	611.9	594.5	10.99	0	58.06	1300	888.6	928.6	403.7	1310	613.3	8.666	11.02	11.41	0.2014	0	1.037	25.42	16.27	17.16	7.131	23.13	10.49	yellow
ENSMUSG00000033684	ENSMUST00000035325; ENSMUST00000111764; ENSMUST00000130701; ENSMUST00000132495; ENSMUST00000140809; ENSMUST00000151368; ENSMUST00000194632; ENSMUST00000195419	Qsox1	protein_coding	protein_coding	quiescin Q6 sulfhydryl oxidase 1 [Source:MGI Symbol;Acc:MGI:1330818]	0.5536	GO:0055114; GO:0045454; GO:0016242	GO:0016491; GO:0003756; GO:0016971; GO:0016972	GO:0005615; GO:0016020; GO:0016021; GO:0000139; GO:0005794; GO:0045171; GO:0005576; GO:0070062; GO:0043231; GO:0005783; GO:0030173	2028	0.0004094	0.009691	1	155776029	155812889	36861	-	TRUE	1.126	94.72	112.7	119.1	271.1	203.2	235	274.3	104	201.8	721.6	212.6	318.7	2.213	3.032	3.417	7.422	5.55	6.272	8.016	2.845	5.572	19.05	5.608	8.143	blue
ENSMUSG00000028015	ENSMUST00000029649; ENSMUST00000143307; ENSMUST00000155144; ENSMUST00000192067	Ctso	protein_coding	protein_coding	cathepsin O [Source:MGI Symbol;Acc:MGI:2139628]	0.447	GO:0006508; GO:0051603	GO:0016787; GO:0008233; GO:0008234; GO:0004197	GO:0005615; GO:0005764	1497	0.0004104	0.009695	3	81932601	81956725	24125	+	TRUE	-1.432	2628	2732	1410	904	835.5	759.4	1622	1594	1769	2110	1742	1124	83.18	99.55	54.76	33.53	30.91	27.45	64.22	59.07	66.19	75.42	62.27	38.89	red
ENSMUSG00000025980	ENSMUST00000027123; ENSMUST00000127861; ENSMUST00000144077	Hspd1	protein_coding	protein_coding	heat shock protein 1 (chaperonin) [Source:MGI Symbol;Acc:MGI:96242]	0.5041	GO:0032729; GO:0050870; GO:0006457; GO:0032755; GO:0050821; GO:0043032; GO:0006919; GO:0043066; GO:0006986; GO:0043065; GO:0032727; GO:0032733; GO:0061077; GO:0042113; GO:0042110; GO:0042100; GO:0032735; GO:0042026; GO:0009409; GO:0051702; GO:0006458; GO:0002755; GO:0002842; GO:0001666; GO:0002236; GO:0002368; GO:0002931; GO:0008637; GO:0009408; GO:0010033; GO:0014070; GO:0014823; GO:0032496; GO:…	GO:0005524; GO:0016787; GO:0000166; GO:0003723; GO:0003725; GO:0002039; GO:0031625; GO:0019899; GO:0051087; GO:0051082; GO:0044183; GO:0001530; GO:0008035; GO:0034185; GO:0034186; GO:0002020; GO:0032403; GO:0043559; GO:0046982; GO:0051787	GO:0005615; GO:0043234; GO:0005829; GO:0009986; GO:0005737; GO:0005886; GO:0016020; GO:0070062; GO:0043231; GO:0031012; GO:0005739; GO:0005759; GO:0030141; GO:0005769; GO:0005743; GO:0005905; GO:0043209; GO:0019907; GO:0046696; GO:0005782; GO:0005791; GO:0005794; GO:0030061; GO:0030135; GO:0042588; GO:0045121	1271	0.0004155	0.009796	1	55077835	55088243	10409	-	TRUE	0.9737	1486	1183	1437	2304	2754	2970	1807	2147	2011	792.6	1570	1787	55.41	50.76	65.74	100.7	120	126.4	84.24	93.72	88.59	33.37	66.07	72.87	blue
ENSMUSG00000037849	ENSMUST00000160565; ENSMUST00000169797	Ifi206	protein_coding	protein_coding	interferon activated gene 206 [Source:MGI Symbol;Acc:MGI:3646410]	0.4399	GO:0000122	GO:0003723; GO:0042802; GO:0000978; GO:0008134; GO:0001078; GO:0001047; GO:0003690	GO:0005634; GO:0005829; GO:0016020; GO:0005730	1738	0.0004188	0.009857	1	173468485	173491041	22557	-	TRUE	-1.991	1909	1993	3903	425	996.6	530.9	2737	1481	2587	771.5	795.5	955	52.04	62.56	130.6	13.58	31.76	16.53	93.32	47.29	83.36	23.76	24.49	28.47	orange
ENSMUSG00000030921	ENSMUST00000076922; ENSMUST00000125762; ENSMUST00000142124	Trim30a	protein_coding	protein_coding	tripartite motif-containing 30A [Source:MGI Symbol;Acc:MGI:98178]	0.4213	GO:0006914; GO:0006355; GO:0006351; GO:0045087; GO:0051607; GO:0034122; GO:0051865; GO:0045732; GO:0032720; GO:2000378; GO:0032715; GO:0046598; GO:1900226	GO:0008270; GO:0046872; GO:0003677; GO:0004842	GO:0005622; GO:0005634; GO:0005737	1540	0.0004225	0.009923	7	104409025	104465193	56169	-	TRUE	-1.432	11810	8567	6525	2752	2994	4188	5778	7104	7314	2692	4597	2958	363.5	303.4	246.4	99.22	107.7	147.2	222.3	256	266	93.55	159.7	99.53	orange
ENSMUSG00000019792	ENSMUST00000019927; ENSMUST00000215041; ENSMUST00000215595; ENSMUST00000216638; ENSMUST00000216705; ENSMUST00000216790	Trmt11	protein_coding	protein_coding	tRNA methyltransferase 11 [Source:MGI Symbol;Acc:MGI:1920931]	0.3891	GO:0032259	GO:0003676; GO:0008168		1470	0.0004252	0.009969	10	30534225	30600749	66525	-	TRUE	1.805	91.88	161.9	138	258.3	529.6	575.1	198.7	283.6	243.2	127.8	176.1	249.7	2.962	6.008	5.46	9.755	19.95	21.17	8.01	10.71	9.265	4.653	6.408	8.802	blue
ENSMUSG00000024486	ENSMUST00000025363	Hbegf	protein_coding	protein_coding	heparin-binding EGF-like growth factor [Source:MGI Symbol;Acc:MGI:96070]	0.4998	GO:0010469; GO:0050731; GO:0051897; GO:0008016; GO:0016477; GO:0008284; GO:0001525; GO:0007173; GO:0090303; GO:0030335; GO:0060326; GO:0048661; GO:0001832; GO:0030307; GO:0035313; GO:0051545; GO:0051549	GO:0008201; GO:0008083; GO:0005154	GO:0005615; GO:0016020; GO:0016021; GO:0005886; GO:0009986; GO:0005576; GO:0005887	2373	0.0004317	0.0101	18	36504929	36515805	10877	-	TRUE	4.618	6.631	0.8946	1.18	23.81	171.4	18.43	0	0.7878	44.05	59.23	9.662	27.38	0.1324	0.02056	0.02891	0.5571	4.001	0.4204	0	0.01842	1.04	1.336	0.2178	0.5979	blue
ENSMUSG00000071037	ENSMUST00000095188	Camkmt	protein_coding	protein_coding	calmodulin-lysine N-methyltransferase [Source:MGI Symbol;Acc:MGI:1920832]	0.4856	GO:0032259; GO:0018022; GO:0007005	GO:0016740; GO:0008168; GO:0031072; GO:0018025	GO:0005794; GO:0005634; GO:0043234; GO:0005737	972	0.0004325	0.0101	17	85090726	85458139	367414	+	TRUE	-4.327	373.2	33.1	43.64	4.58	2.053	15.67	143.3	42.54	46.7	72.48	162.1	39.43	18.19	1.858	2.611	0.2616	0.117	0.8724	8.737	2.429	2.691	3.991	8.923	2.102	yellow
ENSMUSG00000025742	ENSMUST00000026839; ENSMUST00000145456	Prps2	protein_coding	protein_coding	phosphoribosyl pyrophosphate synthetase 2 [Source:MGI Symbol;Acc:MGI:97776]	0.4695	GO:0016310; GO:0009116; GO:0009165; GO:0044249; GO:0009156; GO:0006015; GO:0006167; GO:0019693; GO:0031100	GO:0016740; GO:0046872; GO:0000287; GO:0000166; GO:0005524; GO:0042802; GO:0016301; GO:0042803; GO:0004749; GO:0016208; GO:0019003; GO:0030246; GO:0043531	GO:0070062; GO:0002189; GO:0043234	2149	0.0004375	0.0102	X	167346322	167382749	36428	-	TRUE	-1.613	773.9	1580	793.8	315.1	311	399.1	702.5	658.6	349.8	250.2	487.4	169.8	17.06	40.1	21.48	8.14	8.015	10.05	19.37	17.01	9.116	6.23	12.13	4.093	orange
ENSMUSG00000026126	ENSMUST00000027302; ENSMUST00000185610; ENSMUST00000186252; ENSMUST00000188019; ENSMUST00000188884; ENSMUST00000188972; ENSMUST00000190122	Ptpn18	protein_coding	protein_coding	protein tyrosine phosphatase, non-receptor type 18 [Source:MGI Symbol;Acc:MGI:108410]	0.547	GO:0006470; GO:0016311; GO:0035335	GO:0016787; GO:0005515; GO:0004721; GO:0004725; GO:0016791; GO:0004726	GO:0005634; GO:0005737	1278	0.0004396	0.01023	1	34459762	34475733	15972	+	TRUE	-1.133	5354	5875	3841	2587	2196	2062	3810	4479	4346	4112	4326	4386	198.5	250.7	174.8	112.4	95.19	87.31	176.7	194.5	190.5	172.2	181.1	177.8	red
ENSMUSG00000023992	ENSMUST00000024791; ENSMUST00000113237; ENSMUST00000132340; ENSMUST00000148545	Trem2	protein_coding	protein_coding	triggering receptor expressed on myeloid cells 2 [Source:MGI Symbol;Acc:MGI:1913150]	0.562	GO:0050731; GO:0070374; GO:1903078; GO:0097028; GO:0050850; GO:0006911; GO:0045087; GO:0002588; GO:0031663; GO:0032497; GO:0032499; GO:0070392; GO:0071223; GO:0071224; GO:1903082; GO:2000350	GO:0005515; GO:0004888; GO:0097110; GO:0005543; GO:0001530; GO:0042834; GO:0070891	GO:0016020; GO:0016021; GO:0005886; GO:0005576; GO:0043231	1864	0.0004405	0.01023	17	48346401	48354147	7747	+	TRUE	-1.195	12510	8125	12210	4046	5285	4949	13320	12410	11760	24350	19720	23400	318.1	237.8	381.1	120.5	157	143.7	423.5	369.5	353.2	699.1	566.1	650.4	yellow
ENSMUSG00000021952	ENSMUST00000089482; ENSMUST00000172524; ENSMUST00000172539; ENSMUST00000172647; ENSMUST00000173172; ENSMUST00000173638; ENSMUST00000173940; ENSMUST00000174152; ENSMUST00000174545	Xpo4	protein_coding	protein_coding	exportin 4 [Source:MGI Symbol;Acc:MGI:1888526]	0.4379	GO:0006810; GO:0015031; GO:0046827; GO:0006611	GO:0008536; GO:0005049	GO:0005634; GO:0005654; GO:0005829; GO:0005737; GO:0005643	2390	0.0004473	0.01037	14	57577521	57665430	87910	-	TRUE	0.9016	225.4	228.1	244.2	451.6	461.9	384.3	112.5	162.3	200	106.8	318.9	163.2	4.47	5.206	5.942	10.49	10.7	8.703	2.79	3.768	4.687	2.391	7.138	3.538	blue
ENSMUSG00000023009	ENSMUST00000023747; ENSMUST00000160500; ENSMUST00000161004; ENSMUST00000161948	Nckap5l	protein_coding	protein_coding	NCK-associated protein 5-like [Source:MGI Symbol;Acc:MGI:3609653]	0.6185	GO:0001578; GO:0007019	GO:0003674	GO:0005737; GO:0005856; GO:0005874; GO:0005813; GO:0005815; GO:0035371	1505	0.0004492	0.01039	15	99422035	99457748	35714	-	TRUE	2.96	1.894	16.1	9.436	48.54	76.98	87.56	232.1	18.91	66.96	67.02	227.6	514.7	0.05965	0.5836	0.3647	1.791	2.833	3.148	9.14	0.6971	2.492	2.383	8.091	17.72	blue
ENSMUSG00000029798	ENSMUST00000031817; ENSMUST00000203506; ENSMUST00000203840; ENSMUST00000204166; ENSMUST00000204455; ENSMUST00000204843	Herc6	protein_coding	protein_coding	hect domain and RLD 6 [Source:MGI Symbol;Acc:MGI:1914388]	0.4077	GO:0002376; GO:0045087; GO:0016567; GO:0002244	GO:0016740; GO:0004842; GO:0061630; GO:0030332	GO:0005634; GO:0005829; GO:0005737	1988	0.0004521	0.01044	6	57581000	57664632	83633	+	TRUE	-2.108	1620	1237	1318	382.9	121.1	461.7	2043	1453	1957	704.5	636.6	734.9	38.61	33.95	38.55	10.69	3.374	12.57	60.91	40.55	55.13	18.97	17.13	19.15	red
ENSMUSG00000000753	ENSMUST00000000769; ENSMUST00000125982; ENSMUST00000137103; ENSMUST00000138661; ENSMUST00000139403; ENSMUST00000155009; ENSMUST00000167281; ENSMUST00000168902	Serpinf1	protein_coding	protein_coding	serine (or cysteine) peptidase inhibitor, clade F, member 1 [Source:MGI Symbol;Acc:MGI:108080]	0.5697	GO:0016525; GO:0010951; GO:0050769; GO:0060770; GO:0001822; GO:0007568; GO:0007614; GO:0010447; GO:0010596; GO:0010629; GO:0010976; GO:0042698; GO:0046685; GO:0050728; GO:0060041; GO:0071279; GO:0071300; GO:0071333; GO:0071549; GO:1901215	GO:0004867	GO:0005615; GO:0005576; GO:0070062; GO:0031012; GO:0042470; GO:0005604; GO:0030424; GO:0043025; GO:0043203; GO:0048471	828	0.0004599	0.01058	11	75409769	75422701	12933	-	TRUE	-2.432	460.4	584.2	232.4	35.72	63.64	136.4	167.1	375	577.1	546.3	532.5	488.4	26.35	38.48	16.32	2.395	4.257	8.915	11.96	25.13	39.03	35.31	34.41	30.57	yellow
ENSMUSG00000091625	ENSMUST00000170382; ENSMUST00000175865; ENSMUST00000176595; ENSMUST00000177144; ENSMUST00000203958	Lsm5	protein_coding	protein_coding	LSM5 homolog, U6 small nuclear RNA and mRNA degradation associated [Source:MGI Symbol;Acc:MGI:1913623]	0.3754	GO:0006397; GO:0008380; GO:0000398; GO:0006402; GO:0000956	GO:0005515; GO:0003723; GO:0046982	GO:0005634; GO:0005737; GO:0030529; GO:0005681; GO:0005688; GO:0046540; GO:1990726	461	0.0004601	0.01058	6	56701063	56704710	3648	-	TRUE	1.243	211.2	125.2	174.6	406.7	428	369.6	323.6	445.9	385	358.5	234	223.4	21.69	14.81	22.01	48.93	51.38	43.35	41.56	53.62	46.73	41.58	27.14	25.09	blue
ENSMUSG00000026193	ENSMUST00000055226; ENSMUST00000185408; ENSMUST00000186129; ENSMUST00000186575; ENSMUST00000186613; ENSMUST00000186736; ENSMUST00000186879; ENSMUST00000186940; ENSMUST00000186985; ENSMUST00000187627; ENSMUST00000187938; ENSMUST00000188092; ENSMUST00000188674; ENSMUST00000188894; ENSMUST00000189160; ENSMUST00000189821; ENSMUST00000190780	Fn1	protein_coding	protein_coding	fibronectin 1 [Source:MGI Symbol;Acc:MGI:95566]	0.53	GO:0007044; GO:0001932; GO:0007155; GO:0010628; GO:0010952; GO:0045773; GO:0006953; GO:0007160; GO:0008360; GO:0034446; GO:0008284; GO:0001525; GO:0070372; GO:0018149; GO:0042060; GO:0033622; GO:0048146; GO:0007161; GO:0035987; GO:0051702; GO:0052047; GO:1904237; GO:2001202	GO:0005515; GO:0042802; GO:0005178; GO:0019899; GO:0008201; GO:0008022; GO:0051087; GO:0002020; GO:0005102; GO:0097718; GO:0016504	GO:0005615; GO:0005576; GO:0005578; GO:0070062; GO:0031012; GO:0072562; GO:0016324; GO:0005604; GO:0005605; GO:0005793; GO:0005577	4086	0.0004609	0.01058	1	71585520	71653200	67681	-	TRUE	0.9354	32100	36500	27400	67470	59300	56140	9034	6304	8500	1435	2351	1356	372.3	487.3	390	916.7	803.8	743.6	131	85.61	116.5	18.8	30.79	17.19	cyan
ENSMUSG00000023456	ENSMUST00000133251; ENSMUST00000139716; ENSMUST00000149610; ENSMUST00000154883; ENSMUST00000172132; ENSMUST00000204602	Tpi1	protein_coding	protein_coding	triosephosphate isomerase 1 [Source:MGI Symbol;Acc:MGI:98797]	0.5463	GO:0008152; GO:0006096; GO:0006094; GO:0006098; GO:0006006; GO:0007275; GO:0019563; GO:0019682; GO:0046166	GO:0016853; GO:0003824; GO:0004807; GO:0031625	GO:0005615; GO:0005634; GO:0070062; GO:0005829	723	0.000465	0.01064	6	124810586	124814296	3711	-	TRUE	1.021	9278	6708	6533	15790	15490	14230	6232	5563	4362	5230	4246	3544	607.8	505.9	525.4	1212	1186	1065	510.6	426.8	337.8	387	314.1	253.9	blue
ENSMUSG00000105429	ENSMUST00000198236	Gm43692	protein_coding	TEC	predicted gene 43692 [Source:MGI Symbol;Acc:MGI:5663829]	0.4388				1062	0.0004663	0.01064	5	32799904	32800965	1062	-	TRUE	4.514	0.9472	0.8946	1.18	32.97	28.74	6.452	85.29	29.15	47.58	0	0	0	0.04227	0.04595	0.0646	1.724	1.499	0.3288	4.759	1.523	2.509	0	0	0	green
ENSMUSG00000021939	ENSMUST00000006235; ENSMUST00000225540; ENSMUST00000225639	Ctsb	protein_coding	protein_coding	cathepsin B [Source:MGI Symbol;Acc:MGI:88561]	0.529	GO:0006508; GO:0050790; GO:0051603; GO:0046697; GO:0046718; GO:0030574; GO:0030855; GO:0097067	GO:0016787; GO:0004197; GO:0008233; GO:0008234; GO:0005518; GO:0043394	GO:0005615; GO:0048471; GO:0005576; GO:0070062; GO:0043231; GO:0005730; GO:0005739; GO:0005764; GO:0042470	2271	0.0004663	0.01064	14	63122462	63145923	23462	+	TRUE	0.8612	93330	73200	84550	139700	154400	160100	101000	105200	101100	145100	169100	218600	1947	1758	2165	3414	3765	3816	2636	2572	2492	3420	3983	4987	blue
ENSMUSG00000000811	ENSMUST00000000828; ENSMUST00000101171	Txnrd3	protein_coding	protein_coding	thioredoxin reductase 3 [Source:MGI Symbol;Acc:MGI:2386711]	0.5257	GO:0055114; GO:0022900; GO:0098869; GO:0045454	GO:0009055; GO:0016491; GO:0050660; GO:0016668; GO:0004791; GO:0015035	GO:0005654; GO:0005829; GO:0005623	2665	0.0004668	0.01064	6	89643988	89675529	31542	+	TRUE	3.8	12.31	6.262	2.359	19.23	204.3	68.2	72.98	0.7878	0	174.6	1.074	85.42	0.219	0.1282	0.05149	0.4007	4.245	1.385	1.623	0.0164	0	3.506	0.02155	1.661	blue
ENSMUSG00000025981	ENSMUST00000027125; ENSMUST00000087617; ENSMUST00000185474; ENSMUST00000185918	Coq10b	protein_coding	protein_coding	coenzyme Q10B [Source:MGI Symbol;Acc:MGI:1915126]	0.4631				1478	0.0004716	0.01072	1	55052770	55072702	19933	+	TRUE	1.045	430	419.6	340.9	883.9	670.2	894	393	242.6	469.6	762.2	384.3	239.8	13.79	15.48	13.41	33.2	25.12	32.73	15.76	9.109	17.79	27.6	13.91	8.409	blue
ENSMUSG00000079104	ENSMUST00000139049	Prps1l3	protein_coding	protein_coding	phosphoribosyl pyrophosphate synthetase 1-like 3 [Source:MGI Symbol;Acc:MGI:3779453]	0.468	GO:0009116; GO:0009165; GO:0044249; GO:0009156	GO:0000287; GO:0004749	GO:0005575	1720	0.0004721	0.01072	12	57230412	57239882	9471	+	TRUE	4.373	0	24.15	10.62	110.8	191.9	416.6	173.2	361.6	461.7	289.9	364	224.5	0	0.766	0.359	3.577	6.18	13.11	5.968	11.67	15.03	9.021	11.32	6.764	green
ENSMUSG00000024186	ENSMUST00000025020; ENSMUST00000122058; ENSMUST00000123670; ENSMUST00000126464; ENSMUST00000127594; ENSMUST00000139639; ENSMUST00000146683; ENSMUST00000147220; ENSMUST00000152299; ENSMUST00000152676; ENSMUST00000155072	Rgs11	protein_coding	protein_coding	regulator of G-protein signaling 11 [Source:MGI Symbol;Acc:MGI:1354739]	0.5774	GO:0007186; GO:0035556	GO:0004871; GO:0031681	GO:0005834; GO:0043234	1455	0.0004729	0.01072	17	26202951	26211324	8374	+	TRUE	3.542	7.578	9.84	1.18	91.59	106.7	20.28	1.759	2.363	83.7	141.1	3.221	46	0.2468	0.3689	0.04715	3.495	4.063	0.7542	0.07162	0.09013	3.222	5.189	0.1184	1.638	blue
ENSMUSG00000023341	ENSMUST00000024112; ENSMUST00000188251; ENSMUST00000190097; ENSMUST00000190447; ENSMUST00000191103	Mx2	protein_coding	polymorphic_pseudogene	MX dynamin-like GTPase 2 [Source:MGI Symbol;Acc:MGI:97244]	0.4838	GO:0045087; GO:0051607; GO:0002376; GO:0009615; GO:0034340; GO:0061025; GO:0000266; GO:0003374; GO:0045071	GO:0000166; GO:0003924; GO:0005525; GO:0008017	GO:0005737; GO:0031966	1700	0.0004736	0.01072	16	97535308	97560900	25593	+	TRUE	-2.025	306	152.1	268.9	30.23	72.87	74.65	240	398.6	650.2	5.455	283.4	203.7	8.528	4.88	9.201	0.9871	2.374	2.377	8.367	13.01	21.42	0.1717	8.92	6.209	orange
ENSMUSG00000073491	ENSMUST00000097462; ENSMUST00000150649; ENSMUST00000178186; ENSMUST00000179648; ENSMUST00000180215	Ifi213	protein_coding	protein_coding	interferon activated gene 213 [Source:MGI Symbol;Acc:MGI:3695276]	0.4109	GO:0000122	GO:0003723; GO:0042802; GO:0000978; GO:0008134; GO:0001078; GO:0001047; GO:0003690	GO:0005634; GO:0005829; GO:0016020; GO:0005730	2171	0.0004758	0.01075	1	173566283	173599274	32992	-	TRUE	-1.954	6373	5574	4023	914.1	2294	890.3	3811	4142	5703	1419	1564	1704	139.1	140.1	107.8	23.37	58.52	22.19	104	105.9	147.1	34.99	38.55	40.67	orange
ENSMUSG00000059810	ENSMUST00000065870; ENSMUST00000084521; ENSMUST00000098031; ENSMUST00000107420; ENSMUST00000107424; ENSMUST00000124082; ENSMUST00000125369; ENSMUST00000126338; ENSMUST00000127254; ENSMUST00000138674; ENSMUST00000142565; ENSMUST00000142684; ENSMUST00000143042; ENSMUST00000144489; ENSMUST00000146083; ENSMUST00000153875; ENSMUST00000154071	Rgs3	protein_coding	protein_coding	regulator of G-protein signaling 3 [Source:MGI Symbol;Acc:MGI:1354734]	0.5718	GO:0043547; GO:0007186; GO:0009968	GO:0005096	GO:0016020; GO:0005886; GO:0005634; GO:0005654; GO:0005829; GO:0005737	1997	0.0004831	0.01088	4	62559847	62704001	144155	+	TRUE	-2.434	511.5	249.6	331.4	21.98	94.43	84.79	229.5	113.4	245.8	184.7	142.8	127	12.14	6.817	9.653	0.6111	2.619	2.298	6.81	3.152	6.894	4.95	3.825	3.296	red
ENSMUSG00000028717	ENSMUST00000030489; ENSMUST00000136946; ENSMUST00000161601; ENSMUST00000162489	Tal1	protein_coding	protein_coding	T cell acute lymphocytic leukemia 1 [Source:MGI Symbol;Acc:MGI:98480]	0.5828	GO:0006355; GO:0007275; GO:0006351; GO:0045944; GO:0045893; GO:0030154; GO:0000122; GO:0030097; GO:0007626; GO:0045931; GO:0042127; GO:0048699; GO:0030220; GO:0035855; GO:0051781; GO:0030218; GO:0030219; GO:0060218; GO:0031334; GO:0001525; GO:0045165; GO:0043249; GO:0035162; GO:0030182; GO:0045648; GO:0060216; GO:0006357; GO:0021527; GO:0030099; GO:0045637; GO:0030221; GO:0045799; GO:0060018; GO:…	GO:0003677; GO:0005515; GO:0046982; GO:0003682; GO:0046983; GO:0019899; GO:0000979; GO:0000980; GO:0003700; GO:0000976; GO:0042826; GO:0001085; GO:0070888; GO:0000981; GO:0044212	GO:0005634; GO:0000790; GO:0005667; GO:0043234; GO:0000118; GO:0033193	2873	0.0004835	0.01088	4	115056426	115071755	15330	+	TRUE	-3.637	216	273.7	30.67	15.57	3.079	23.04	102.9	60.66	193.8	148.1	54.75	59.14	3.562	5.197	0.6209	0.3009	0.05936	0.434	2.122	1.172	3.779	2.758	1.02	1.067	orange
ENSMUSG00000001156	ENSMUST00000001184; ENSMUST00000203946; ENSMUST00000204437; ENSMUST00000205076	Mxd1	protein_coding	protein_coding	MAX dimerization protein 1 [Source:MGI Symbol;Acc:MGI:96908]	0.5207	GO:0000122	GO:0046983; GO:0000978; GO:0001078	GO:0000790; GO:0005654; GO:0005739; GO:0005829	2153	0.0004949	0.0111	6	86647042	86669161	22120	-	TRUE	-1.21	6378	6863	4899	2085	3220	2502	775.5	761.8	1074	650.7	474.5	155.5	140.4	173.9	132.3	53.75	82.83	62.9	21.34	19.63	27.94	16.18	11.79	3.743	cyan
ENSMUSG00000006784	ENSMUST00000006976; ENSMUST00000092684; ENSMUST00000127389; ENSMUST00000132143; ENSMUST00000150331	Ttc25	protein_coding	protein_coding	tetratricopeptide repeat domain 25 [Source:MGI Symbol;Acc:MGI:1921657]	0.5253	GO:0008150	GO:0003674	GO:0005737; GO:0005856; GO:0042995; GO:0005929	2078	0.0004954	0.0111	11	100545607	100572568	26962	+	TRUE	3.267	3.789	10.74	2.359	44.88	24.63	94.93	108.2	15.76	7.048	34.29	15.03	38.33	0.0864	0.2818	0.06603	1.199	0.6565	2.472	3.084	0.4207	0.19	0.8832	0.387	0.9558	green
ENSMUSG00000020099	ENSMUST00000077925; ENSMUST00000218316; ENSMUST00000218637	Unc5b	protein_coding	protein_coding	unc-5 netrin receptor B [Source:MGI Symbol;Acc:MGI:894703]	0.5881	GO:0007165; GO:0007275; GO:0006915; GO:0014068; GO:0043524; GO:0001525; GO:0007411; GO:0033564; GO:2001240	GO:0005515	GO:0016020; GO:0016021; GO:0005886; GO:0005829; GO:0045121	5078	0.000497	0.01112	10	60762593	60831581	68989	-	TRUE	-5.512	4.736	54.57	194.6	4.58	0	0.9217	1.759	1.576	0	81.05	3.221	109.5	0.0442	0.5862	2.229	0.05007	0	0.009822	0.02052	0.01722	0	0.8543	0.03393	1.118	red
ENSMUSG00000020277	ENSMUST00000020522; ENSMUST00000145716; ENSMUST00000148818; ENSMUST00000149271; ENSMUST00000218383; ENSMUST00000218921; ENSMUST00000220064; ENSMUST00000220304	Pfkl	protein_coding	protein_coding	phosphofructokinase, liver, B-type [Source:MGI Symbol;Acc:MGI:97547]	0.5741	GO:0008152; GO:0016310; GO:0006096; GO:0006002; GO:0051259; GO:0009749; GO:0030388; GO:0061615; GO:0005975; GO:0046676; GO:0051289	GO:0005524; GO:0016740; GO:0046872; GO:0003824; GO:0000166; GO:0042802; GO:0016301; GO:0003872; GO:0019900; GO:0070061; GO:0048029; GO:0070095	GO:0005829; GO:0005737; GO:0016020; GO:0070062; GO:0005945	1213	0.0005022	0.01122	10	77986947	78010083	23137	-	TRUE	1.486	1118	2306	2031	4873	4385	5965	2395	1631	1346	2809	2131	2387	43.66	103.7	97.39	223	200.2	266.1	117	74.63	62.16	123.9	93.99	102	blue
ENSMUSG00000024677	ENSMUST00000025580; ENSMUST00000159587; ENSMUST00000161157; ENSMUST00000161283; ENSMUST00000163078	Ms4a6b	protein_coding	protein_coding	membrane-spanning 4-domains, subfamily A, member 6B [Source:MGI Symbol;Acc:MGI:1917024]	0.4196	GO:0008150	GO:0003674	GO:0016020; GO:0016021; GO:0005575	1916	0.0005061	0.01128	19	11516512	11531256	14745	+	TRUE	-1.656	42550	20640	18450	7582	8796	9417	13000	11500	15620	8388	7455	7942	1052	587.5	560.2	219.7	254.3	266	402	333	456.5	234.3	208.2	214.8	red
ENSMUSG00000040978	ENSMUST00000043285	Gm11992	protein_coding	protein_coding	predicted gene 11992 [Source:MGI Symbol;Acc:MGI:3651127]	0.4479	GO:0008150	GO:0003674	GO:0005575	2400	0.0005158	0.01148	11	9048594	9069356	20763	+	TRUE	-5.684	1.894	78.72	63.69	0.9159	0	1.843	0.8793	1.576	3.524	3.117	2.147	79.95	0.0374	1.789	1.544	0.02119	0	0.04157	0.02171	0.03643	0.08224	0.06952	0.04787	1.726	red
ENSMUSG00000109926	ENSMUST00000210701	Gm45808	protein_coding	protein_coding	predicted gene 45808 [Source:MGI Symbol;Acc:MGI:5804923]	0.5374	GO:0042981			789	0.0005174	0.0115	7	45465984	45486811	20828	-	TRUE	1.096	1046	1298	859.9	2575	2197	2054	1113	1074	892.5	861.9	973.8	992.2	62.81	89.74	63.39	181.2	154.3	140.9	83.6	75.57	63.35	58.47	66.03	65.16	blue
ENSMUSG00000056718	ENSMUST00000071016; ENSMUST00000142918	Gm13199	protein_coding	protein_coding	predicted gene 13199 [Source:MGI Symbol;Acc:MGI:3649231]	0.4714	GO:0008150	GO:0003674	GO:0005575	682	0.0005189	0.01151	2	5862080	5862934	855	-	TRUE	1.179	86.2	63.52	80.21	159.4	162.2	196.3	99.36	146.5	75.77	45.2	45.09	58.04	5.989	5.08	6.84	12.97	13.17	15.58	8.633	11.92	6.222	3.547	3.537	4.41	blue
ENSMUSG00000103984	ENSMUST00000195625	Gm37447	protein_coding	TEC	predicted gene, 37447 [Source:MGI Symbol;Acc:MGI:5610675]	0.4993				2928	0.0005212	0.01153	1	87036723	87039650	2928	+	TRUE	-6.323	342.9	56.36	1.18	0.9159	4.106	0	0	22.84	15.86	0	2.147	3.286	5.549	1.05	0.02343	0.01737	0.07766	0	0	0.433	0.3033	0	0.03923	0.05814	red
ENSMUSG00000064128	ENSMUST00000065302; ENSMUST00000224748; ENSMUST00000225951; ENSMUST00000226026	Cenpj	protein_coding	protein_coding	centromere protein J [Source:MGI Symbol;Acc:MGI:2684927]	0.4674	GO:1903506; GO:0051301; GO:0046785; GO:0007099; GO:0051298; GO:0044458; GO:1905515; GO:0046599; GO:0007224; GO:1902857; GO:0046427; GO:0061511; GO:0030954; GO:0098534; GO:1903087	GO:0005515; GO:0042802; GO:0015631; GO:0019901; GO:0019904; GO:0003713; GO:0043015	GO:0005654; GO:0005737; GO:0005886; GO:0005856; GO:0005874; GO:0005814; GO:0005813; GO:0005815; GO:0036064	2518	0.0005225	0.01153	14	56526761	56575425	48665	-	TRUE	4.588	8.525	5.368	1.18	163	196	4.608	151.2	23.63	42.29	90.4	40.8	56.95	0.1604	0.1163	0.02725	3.595	4.312	0.09904	3.559	0.5208	0.9406	1.922	0.8668	1.172	green
ENSMUSG00000030064	ENSMUST00000032146; ENSMUST00000113353; ENSMUST00000113355; ENSMUST00000113359; ENSMUST00000124050; ENSMUST00000126899; ENSMUST00000138301; ENSMUST00000142589; ENSMUST00000143698; ENSMUST00000146191; ENSMUST00000152385; ENSMUST00000155326; ENSMUST00000203486	Frmd4b	protein_coding	protein_coding	FERM domain containing 4B [Source:MGI Symbol;Acc:MGI:2141794]	0.4854	GO:0090162	GO:0005515	GO:0005615; GO:0005737; GO:0030054; GO:0005856; GO:0005912; GO:0005923; GO:0001726	2378	0.000523	0.01153	6	97286867	97617541	330675	-	TRUE	-1.847	2379	1506	1824	279.4	791.3	507.8	982.1	1906	906.6	2749	2641	1695	47.42	34.56	44.6	6.522	18.43	11.56	24.47	44.49	21.35	61.86	59.42	36.94	yellow
ENSMUSG00000033307	ENSMUST00000038169; ENSMUST00000218267	Mif	protein_coding	protein_coding	macrophage migration inhibitory factor (glycosylation-inhibiting factor) [Source:MGI Symbol;Acc:MGI:96982]	0.6162	GO:0048146; GO:0070374; GO:0001934; GO:0010469; GO:0002376; GO:0045087; GO:0030890; GO:0010629; GO:0050918; GO:1902166; GO:0050731; GO:0033138; GO:0006954; GO:0070207; GO:0032760; GO:0043066; GO:0008283; GO:0042127; GO:0007166; GO:0010739; GO:0007569; GO:0042327; GO:0001516; GO:0010760; GO:0071157; GO:0050715; GO:0030330; GO:0090344; GO:0002821; GO:0002906; GO:0043518; GO:2000343; GO:0031666; GO:…	GO:0016853; GO:0042802; GO:0005125; GO:0005102; GO:0002020; GO:0005126; GO:0050178; GO:0042056; GO:0004167	GO:0005615; GO:0005654; GO:0005829; GO:0009986; GO:0005737; GO:0005576; GO:0070062; GO:0031982; GO:0043209	572	0.0005289	0.01164	10	75859353	75860240	888	-	TRUE	0.984	5777	4543	3979	9856	9223	9092	3083	2879	3543	2942	2368	2320	478.6	433.2	404.5	956.6	893	860.2	319.4	279.3	346.9	275.3	221.5	210.1	blue
ENSMUSG00000046718	ENSMUST00000051672; ENSMUST00000212386	Bst2	protein_coding	protein_coding	bone marrow stromal cell antigen 2 [Source:MGI Symbol;Acc:MGI:1916800]	0.5762	GO:0010951; GO:0002376; GO:0045087; GO:0007165; GO:0051607; GO:0030308; GO:0009615; GO:0030336; GO:0032956; GO:0035455; GO:0035456; GO:0034341; GO:0045071; GO:0002737; GO:1901253	GO:0008191	GO:0016020; GO:0016021; GO:0005794; GO:0005886; GO:0005737; GO:0005768; GO:0009986; GO:0031225; GO:0045121; GO:0016324; GO:0005770	602	0.0005322	0.01169	8	71534255	71537456	3202	-	TRUE	-1.206	8655	6102	9355	3138	3045	4225	12090	14920	13630	5514	7084	6295	681.3	552.9	903.8	289.4	280.2	379.8	1190	1375	1268	490.3	629.5	541.8	red
ENSMUSG00000059708	ENSMUST00000051906; ENSMUST00000133980	Akap17b	protein_coding	protein_coding	A kinase (PRKA) anchor protein 17B [Source:MGI Symbol;Acc:MGI:2443758]	0.443	GO:0008150; GO:0006397; GO:0008380	GO:0003674; GO:0003676; GO:0003723	GO:0005575; GO:0005634; GO:0016607; GO:0005681	3686	0.0005332	0.01169	X	36608314	36645395	37082	-	TRUE	3.406	8.525	4.473	3.539	91.59	12.32	71.89	31.65	39.39	154.2	0	182.5	67.9	0.1096	0.06619	0.05584	1.38	0.1851	1.055	0.5089	0.593	2.343	0	2.649	0.9545	green
ENSMUSG00000053835	ENSMUST00000113760; ENSMUST00000174063	H2-T24	protein_coding	protein_coding	histocompatibility 2, T region locus 24 [Source:MGI Symbol;Acc:MGI:95958]	0.4946	GO:0002474	GO:0005102; GO:0042605	GO:0016020; GO:0016021; GO:0005886	1533	0.0005341	0.01169	17	36005695	36020560	14866	-	TRUE	-2.335	1139	2157	1253	184.1	553.2	158.5	822.1	1262	1514	614.1	525	659.3	35.19	76.75	47.53	6.667	19.99	5.596	31.78	45.68	55.3	21.44	18.32	22.28	orange
ENSMUSG00000023088	ENSMUST00000100167; ENSMUST00000130671; ENSMUST00000133454; ENSMUST00000134776; ENSMUST00000134960; ENSMUST00000144074; ENSMUST00000144676; ENSMUST00000146032; ENSMUST00000147759; ENSMUST00000154748; ENSMUST00000156089	Abcc1	protein_coding	protein_coding	ATP-binding cassette, sub-family C (CFTR/MRP), member 1 [Source:MGI Symbol;Acc:MGI:102676]	0.513	GO:0055085; GO:0006810; GO:0006855; GO:0034775; GO:0042908; GO:0045332; GO:0099039	GO:0005524; GO:0016787; GO:0005215; GO:0000166; GO:0016887; GO:0042626; GO:0004012; GO:0008559; GO:0015431; GO:0034634; GO:0046623	GO:0016020; GO:0016021; GO:0005886; GO:0070062; GO:0005887; GO:0016323	2931	0.000537	0.01174	16	14361558	14475737	114180	+	TRUE	1.092	575.9	677.2	507.2	1216	1477	1045	319.2	337.2	477.5	375.6	786.9	329.6	9.311	12.6	10.06	23.04	27.91	19.3	6.453	6.383	9.125	6.859	14.36	5.828	blue
ENSMUSG00000089865	ENSMUST00000149692	Gm44503	protein_coding	protein_coding	predicted readthrough transcript (NMD candidate), 44503 [Source:MGI Symbol;Acc:MGI:5141975]	0.4746				4383	0.0005394	0.01177	9	72958852	73016319	57468	+	TRUE	-1.281	1001	1059	1590	576.1	512.2	407.4	980.4	1312	1130	1992	1282	1880	10.82	13.18	21.1	7.297	6.472	5.03	13.25	16.62	14.44	24.32	15.65	22.23	yellow
ENSMUSG00000022671	ENSMUST00000023351; ENSMUST00000117136; ENSMUST00000137864	Mzt2	protein_coding	protein_coding	mitotic spindle organizing protein 2 [Source:MGI Symbol;Acc:MGI:1922845]	0.5433	GO:0008150	GO:0003674	GO:0005654; GO:0005829; GO:0005737; GO:0005856; GO:0005813; GO:0005815; GO:0005819; GO:0008274	801	0.0005403	0.01177	16	15848441	15863369	14929	-	TRUE	-1.363	368.5	501	476.5	120	201.2	200	626	316.7	531.3	398.2	508.9	226.7	21.78	34.09	34.57	8.309	13.9	13.5	46.27	21.92	37.11	26.59	33.96	14.65	red
ENSMUSG00000026736	ENSMUST00000028069	4930426L09Rik	protein_coding	protein_coding	RIKEN cDNA 4930426L09 gene [Source:MGI Symbol;Acc:MGI:1921879]	0.4962	GO:0008150	GO:0003674	GO:0005575	1459	0.0005457	0.01187	2	18998343	18999801	1459	+	TRUE	5.678	1.894	0	0	17.4	70.82	11.06	42.2	20.48	1.762	35.85	113.8	31.76	0.06153	0	0	0.6622	2.688	0.4102	1.714	0.779	0.06764	1.315	4.173	1.128	green
ENSMUSG00000024052	ENSMUST00000053173; ENSMUST00000125665; ENSMUST00000126681; ENSMUST00000129635; ENSMUST00000130750; ENSMUST00000133156; ENSMUST00000135589; ENSMUST00000140150; ENSMUST00000142842; ENSMUST00000149973; ENSMUST00000154507; ENSMUST00000156565; ENSMUST00000156570	Lpin2	protein_coding	protein_coding	lipin 2 [Source:MGI Symbol;Acc:MGI:1891341]	0.4817	GO:0006355; GO:0006351; GO:0006629; GO:0006631; GO:0016311; GO:0045944; GO:0009062; GO:0019432	GO:0016787; GO:0003713; GO:0008195	GO:0016020; GO:0005634; GO:0005737; GO:0005783; GO:0005789; GO:0005829	1864	0.0005484	0.0119	17	71182560	71249817	67258	+	TRUE	-1.494	1362	1975	1135	690.6	504	388	1316	861.8	792.1	865	955.5	1119	34.63	57.8	35.41	20.57	14.97	11.27	41.84	25.66	23.8	24.84	27.43	31.11	red
ENSMUSG00000054723	ENSMUST00000067931; ENSMUST00000164907	Vmac	protein_coding	protein_coding	vimentin-type intermediate filament associated coiled-coil protein [Source:MGI Symbol;Acc:MGI:2146912]	0.5469	GO:0008150		GO:0005737; GO:0045098	2081	0.0005547	0.012	17	56713932	56717699	3768	-	TRUE	6.016	0.9472	0.8946	0	1.832	39	82.95	200.5	81.14	144.5	229.1	260.9	138	0.02157	0.02345	0	0.04887	1.038	2.157	5.709	2.164	3.889	5.893	6.707	3.436	green
ENSMUSG00000013483	ENSMUST00000053245; ENSMUST00000106250; ENSMUST00000147167; ENSMUST00000151052	Card14	protein_coding	protein_coding	caspase recruitment domain family, member 14 [Source:MGI Symbol;Acc:MGI:2386258]	0.5688	GO:0042981; GO:0001934; GO:0006915; GO:0043066; GO:0051092; GO:0033209	GO:0050700	GO:0005737	3662	0.0005547	0.012	11	119307768	119345375	37608	+	TRUE	-3.603	84.3	100.2	96.72	9.159	0	13.82	5.276	133.9	89.87	96.63	254.4	265	1.091	1.492	1.536	0.1389	0	0.2043	0.08537	2.029	1.374	1.412	3.717	3.75	yellow
ENSMUSG00000042082	ENSMUST00000091403; ENSMUST00000220652	Arsb	protein_coding	protein_coding	arylsulfatase B [Source:MGI Symbol;Acc:MGI:88075]	0.5054	GO:0008152; GO:0006914; GO:0007417; GO:0007584; GO:0009268; GO:0010632; GO:0010976; GO:0043627; GO:0051597; GO:0061580	GO:0003824; GO:0003943; GO:0008484	GO:0005739; GO:0005764; GO:0005791; GO:0005794; GO:0009986; GO:0070062	3632	0.0005599	0.01207	13	93771630	93943016	171387	+	TRUE	-2.497	614.8	374.8	1477	74.19	147.8	212.9	2527	1182	1400	2298	636.6	1049	8.021	5.629	23.65	1.134	2.254	3.172	41.23	18.05	21.59	33.87	9.378	14.97	yellow
ENSMUSG00000021411	ENSMUST00000021847; ENSMUST00000053459; ENSMUST00000125037; ENSMUST00000152392	Pxdc1	protein_coding	protein_coding	PX domain containing 1 [Source:MGI Symbol;Acc:MGI:1914145]	0.5327	GO:0008150	GO:0003674; GO:0035091	GO:0005575	1749	0.0005621	0.01207	13	34627834	34653486	25653	-	TRUE	-3.905	8.525	177.1	109.7	7.327	3.079	9.217	623.4	820.1	354.2	244.7	834.2	427.1	0.231	5.524	3.648	0.2326	0.09751	0.2852	21.12	26.02	11.34	7.488	25.52	12.65	yellow
ENSMUSG00000029379	ENSMUST00000031326; ENSMUST00000201840	Cxcl3	protein_coding	protein_coding	chemokine (C-X-C motif) ligand 3 [Source:MGI Symbol;Acc:MGI:3037818]	0.4283	GO:0010469; GO:0006955; GO:0006952; GO:0007186; GO:0006935; GO:0006954; GO:0032496; GO:0042127; GO:0070098; GO:0030593; GO:0090023; GO:0007204; GO:0071222	GO:0005125; GO:0008009; GO:0005515; GO:0045236	GO:0005623; GO:0005615; GO:0005576	2257	0.0005623	0.01207	5	90786103	90789600	3498	+	TRUE	4.417	3.789	623.5	228.8	8069	5756	4413	0	0	0	0	1.074	0	0.07955	15.07	5.897	198.5	141.2	105.8	0	0	0	0	0.02545	0	cyan
ENSMUSG00000038295	ENSMUST00000059401; ENSMUST00000128831; ENSMUST00000138716	Atg9b	protein_coding	protein_coding	autophagy related 9B [Source:MGI Symbol;Acc:MGI:2685420]	0.5979	GO:0006914; GO:0000422; GO:0000045; GO:0034497; GO:0044805	GO:0003674	GO:0016020; GO:0016021; GO:0005737; GO:0031410; GO:0005776; GO:0000421; GO:0000407	2076	0.0005624	0.01207	5	24384181	24392143	7963	-	TRUE	4.212	0	8.946	1.18	55.87	90.32	44.24	4.396	29.93	30.84	1.559	7.515	3.286	0	0.2351	0.03305	1.494	2.41	1.153	0.1255	0.8002	0.8319	0.04018	0.1937	0.08201	blue
ENSMUSG00000030413	ENSMUST00000032573; ENSMUST00000206206; ENSMUST00000206481; ENSMUST00000206569	Pglyrp1	protein_coding	protein_coding	peptidoglycan recognition protein 1 [Source:MGI Symbol;Acc:MGI:1345092]	0.5494	GO:0010469; GO:0042742; GO:0002376; GO:0045087; GO:0050830; GO:0002221; GO:0006915; GO:0009253; GO:0016045; GO:0031640; GO:0032689; GO:0032827; GO:0044117; GO:0051714; GO:0061844; GO:0050728	GO:0008270; GO:0005125; GO:0008745; GO:0016019; GO:0042834	GO:0005737; GO:0005576; GO:0005615; GO:0070062	702	0.000563	0.01207	7	18871331	18890459	19129	+	TRUE	-1.561	559.8	1238	940.1	300.4	257.6	366.8	0	33.87	115.4	293	255.5	437	37.79	96.2	77.89	23.76	20.33	28.28	0	2.678	9.208	22.34	19.47	32.25	red
ENSMUSG00000048856	ENSMUST00000057026; ENSMUST00000221080; ENSMUST00000221453; ENSMUST00000221787; ENSMUST00000223296	Slc25a47	protein_coding	protein_coding	solute carrier family 25, member 47 [Source:MGI Symbol;Acc:MGI:2144766]	0.5846	GO:0055085; GO:0006810; GO:0006839	GO:0022857	GO:0016020; GO:0016021; GO:0005739; GO:0005743	1118	0.0005831	0.01248	12	108836046	108856815	20770	+	TRUE	-4.987	7.578	9.84	103.8	0.9159	1.026	1.843	0.8793	48.84	43.17	2.338	3.221	19.71	0.3212	0.4801	5.4	0.04548	0.05085	0.08923	0.0466	2.424	2.163	0.1119	0.1541	0.9137	orange
ENSMUSG00000071068	ENSMUST00000170941	Treml2	protein_coding	protein_coding	triggering receptor expressed on myeloid cells-like 2 [Source:MGI Symbol;Acc:MGI:2147038]	0.5105	GO:0042110	GO:0004872	GO:0016020; GO:0016021; GO:0005886; GO:0009986	4509	0.0005849	0.01249	17	48300038	48312534	12497	+	TRUE	-1.242	1066	789	1371	495.5	395.2	467.3	327.1	730.2	682.8	315.6	207.2	215.7	11.2	9.545	17.68	6.101	4.854	5.608	4.299	8.987	8.481	3.746	2.459	2.479	red
ENSMUSG00000054404	ENSMUST00000067443; ENSMUST00000108157; ENSMUST00000108158; ENSMUST00000150687	Slfn5	protein_coding	protein_coding	schlafen 5 [Source:MGI Symbol;Acc:MGI:1329004]	0.489	GO:0030154	GO:0005524; GO:0000166	GO:0005634	2652	0.0005858	0.01249	11	82951349	82964840	13492	+	TRUE	-1.422	5495	4349	4251	1104	2169	1963	4317	3696	4029	1601	2343	2191	98.18	89.46	93.23	23.1	45.29	40.06	96.47	77.34	85.09	32.31	47.26	42.82	red
ENSMUSG00000109510	ENSMUST00000191849; ENSMUST00000207088	Gm42417	protein_coding	protein_coding	predicted gene, 42417 [Source:MGI Symbol;Acc:MGI:5649003]	0.5526		GO:0031432		1270	0.0005887	0.01253	1	36530193	36539429	9237	-	TRUE	1.414	67.25	40.26	47.18	116.3	147.8	146.5	228.6	132.3	110.1	526	66.56	291.3	2.509	1.729	2.161	5.085	6.445	6.245	10.67	5.783	4.857	22.17	2.804	11.89	blue
ENSMUSG00000051456	ENSMUST00000054650	Hspb3	protein_coding	protein_coding	heat shock protein 3 [Source:MGI Symbol;Acc:MGI:1928479]	0.5147			GO:0005634; GO:0005737; GO:0016607	781	0.0005901	0.01254	13	113662896	113663676	781	-	TRUE	-9.144	218.8	0	80.21	0	0	0	116.9	25.21	74.89	0	68.71	16.43	13.28	0	5.973	0	0	0	8.873	1.791	5.37	0	4.707	1.09	orange
ENSMUSG00000062585	ENSMUST00000068830; ENSMUST00000097843	Cnr2	protein_coding	protein_coding	cannabinoid receptor 2 (macrophage) [Source:MGI Symbol;Acc:MGI:104650]	0.5165	GO:0007186; GO:0007165; GO:0006954; GO:0030595; GO:0038171	GO:0004871; GO:0004930; GO:0004949	GO:0016020; GO:0016021; GO:0005886; GO:0042995; GO:0030425; GO:0043204	3812	0.0005943	0.01261	4	135895394	135920207	24814	+	TRUE	-2.366	970.9	1187	1193	382.9	196	69.12	222.5	163.1	442.3	1173	298.5	927.6	12.07	16.99	18.19	5.576	2.848	0.9813	3.458	2.374	6.498	16.47	4.189	12.61	red
ENSMUSG00000038400	ENSMUST00000036248; ENSMUST00000124124; ENSMUST00000139306	Pmepa1	protein_coding	protein_coding	prostate transmembrane protein, androgen induced 1 [Source:MGI Symbol;Acc:MGI:1929600]	0.5869	GO:0010991; GO:0030512; GO:0060394	GO:0050699; GO:0070412	GO:0016020; GO:0016021; GO:0000139; GO:0010008; GO:0031901; GO:0043231	1953	0.0006086	0.01289	2	173224458	173276533	52076	-	TRUE	-1.673	1271	1992	894.1	306.8	526.5	464.5	2119	1343	2043	1589	1828	2467	30.84	55.64	26.63	8.722	14.93	12.87	64.3	38.16	58.59	43.55	50.09	65.47	yellow
ENSMUSG00000032194	ENSMUST00000034717; ENSMUST00000213691; ENSMUST00000216008	Kank2	protein_coding	protein_coding	KN motif and ankyrin repeat domains 2 [Source:MGI Symbol;Acc:MGI:2384568]	0.6025	GO:0006355; GO:0006351; GO:0000122; GO:2000134; GO:0006915; GO:0008285; GO:0051497; GO:0033147; GO:0043069; GO:0070563	GO:0003674	GO:0005737; GO:0005739	2957	0.0006115	0.01293	9	21766784	21798744	31961	-	TRUE	-4.073	72.94	29.52	99.08	0	9.237	2.765	87.05	3.939	100.4	145	30.06	133.6	1.169	0.5446	1.949	0	0.173	0.0506	1.744	0.07392	1.902	2.624	0.5439	2.341	yellow
ENSMUSG00000103711	ENSMUST00000171362; ENSMUST00000193060; ENSMUST00000194029	Tstd1	protein_coding	protein_coding	thiosulfate sulfurtransferase (rhodanese)-like domain containing 1 [Source:MGI Symbol;Acc:MGI:3648482]	0.5144	GO:0008150	GO:0003674	GO:0005829; GO:0005737; GO:0005739; GO:0036464	406	0.0006146	0.01297	1	171418872	171420352	1481	+	TRUE	-1.43	238.7	313.1	246.5	65.03	115	115.2	218.9	129.2	274	254.1	115.9	192.7	27.81	41.99	35.26	8.877	15.65	15.33	31.9	17.63	37.73	33.43	15.25	24.56	red
ENSMUSG00000036160	ENSMUST00000047632; ENSMUST00000114043; ENSMUST00000127691; ENSMUST00000129554; ENSMUST00000137904; ENSMUST00000140392; ENSMUST00000142131	Surf6	protein_coding	protein_coding	surfeit gene 6 [Source:MGI Symbol;Acc:MGI:98447]	0.5189	GO:0042254; GO:0042274; GO:0042273; GO:0042255	GO:0003677; GO:0003723	GO:0005634; GO:0005654; GO:0022625; GO:0005730; GO:0001652	1099	0.0006183	0.01302	2	26888628	26902879	14252	-	TRUE	3.06	6.631	68.88	77.85	447.9	282.3	543.8	118.7	159.1	214.1	202.6	120.2	65.71	0.2859	3.419	4.12	22.63	14.22	26.78	6.4	8.035	10.91	9.868	5.854	3.098	blue
ENSMUSG00000109608	ENSMUST00000211524	Gm45597	protein_coding	TEC	predicted gene 45597 [Source:MGI Symbol;Acc:MGI:5791433]	0.4724				1994	0.0006193	0.01302	7	134909915	134911908	1994	-	TRUE	-7.981	0	117.2	142.7	0	1.026	0	0	0	0	20.26	93.4	48.19	0	3.206	4.163	0	0.02851	0	0	0	0	0.5439	2.506	1.252	yellow
ENSMUSG00000106706	ENSMUST00000201865	C530043K16Rik	protein_coding	TEC	RIKEN cDNA C530043K16 gene [Source:MGI Symbol;Acc:MGI:2444587]	0.4912				3109	0.0006209	0.01302	5	66592462	66595570	3109	-	TRUE	-5.27	5.683	120.8	160.4	0.9159	0	6.452	147.7	0	73.13	267.3	166.4	244.2	0.08662	2.119	3.001	0.01636	0	0.1123	2.815	0	1.317	4.602	2.864	4.07	yellow
ENSMUSG00000055116	ENSMUST00000047321; ENSMUST00000209495; ENSMUST00000210074; ENSMUST00000210238; ENSMUST00000211547; ENSMUST00000211770	Arntl	protein_coding	protein_coding	aryl hydrocarbon receptor nuclear translocator-like [Source:MGI Symbol;Acc:MGI:1096381]	0.4875	GO:0045944; GO:0006355; GO:0006366; GO:0006351; GO:0045893; GO:0007283; GO:0048511; GO:0045892; GO:0007623; GO:0032922; GO:0090263; GO:0051775; GO:0043161; GO:0042634; GO:0050796; GO:2000074; GO:2000323; GO:0000060; GO:1901985; GO:0045599; GO:0032007; GO:0051726; GO:0042176; GO:0042753; GO:0050767; GO:0090403; GO:2000772; GO:2001016; GO:0060137	GO:0003700; GO:0003677; GO:0005515; GO:0046983; GO:0008134; GO:0043565; GO:0001047; GO:0000976; GO:0001046; GO:0017162; GO:0000982; GO:0001077; GO:0001190; GO:0070888; GO:0070491; GO:0046982; GO:0051879; GO:0043425	GO:0005634; GO:0005654; GO:0016604; GO:0005737; GO:0005667; GO:0043231; GO:0005829; GO:0016605; GO:0033391	2624	0.0006223	0.01302	7	113207465	113314126	106662	+	TRUE	3.971	14.21	25.94	1.18	44.88	416.7	186.2	396.6	214.3	92.51	45.2	324.2	64.62	0.2566	0.5393	0.02614	0.9495	8.795	3.84	8.955	4.531	1.975	0.922	6.611	1.276	green
ENSMUSG00000030095	ENSMUST00000032183; ENSMUST00000140246; ENSMUST00000144246; ENSMUST00000153179; ENSMUST00000205954	Tmem43	protein_coding	protein_coding	transmembrane protein 43 [Source:MGI Symbol;Acc:MGI:1921372]	0.5348	GO:0071763	GO:0043621	GO:0016020; GO:0016021; GO:0005634; GO:0005794; GO:0005783; GO:0005637; GO:0005639; GO:0005788	1033	0.0006223	0.01302	6	91473703	91488463	14761	+	TRUE	-0.8511	2071	1876	1813	937	1173	1069	1082	941.4	1151	1720	954.4	1235	94.99	99.06	102.1	50.36	62.9	56.01	62.04	50.57	62.38	89.11	49.43	61.97	red
ENSMUSG00000067219	ENSMUST00000087212; ENSMUST00000197772; ENSMUST00000197837	Nipal1	protein_coding	protein_coding	NIPA-like domain containing 1 [Source:MGI Symbol;Acc:MGI:1917951]	0.4852	GO:0006810; GO:0006811; GO:0015693; GO:1903830	GO:0003674; GO:0015095	GO:0016020; GO:0016021	1739	0.0006355	0.01328	5	72647795	72671078	23284	+	TRUE	-3.507	9.472	31.31	56.62	3.664	2.053	2.765	0.8793	0.7878	0	3.117	85.89	0	0.2581	0.9821	1.894	0.117	0.06538	0.08605	0.02996	0.02514	0	0.09594	2.642	0	red
ENSMUSG00000000562	ENSMUST00000000574; ENSMUST00000164730; ENSMUST00000197613	Adora3	protein_coding	protein_coding	adenosine A3 receptor [Source:MGI Symbol;Acc:MGI:104847]	0.4717	GO:0007186; GO:0007165; GO:0001973; GO:0008285; GO:0030336; GO:0032088	GO:0004871; GO:0004930; GO:0001609	GO:0016020; GO:0016021; GO:0005886	1751	0.0006422	0.01339	3	105870858	105908926	38069	+	TRUE	-2.025	566.4	166.4	528.4	107.2	103.7	97.7	338.5	289.9	177.1	445.8	172.8	327.5	15.33	5.184	17.55	3.398	3.279	3.019	11.46	9.187	5.664	13.63	5.281	9.69	yellow
ENSMUSG00000027533	ENSMUST00000029046; ENSMUST00000123744	Fabp5	protein_coding	protein_coding	fatty acid binding protein 5, epidermal [Source:MGI Symbol;Acc:MGI:101790]	0.473	GO:0006810; GO:0006629; GO:0006006; GO:0015758; GO:0006656	GO:0008289	GO:0005737; GO:0070062	2112	0.0006443	0.01342	3	10012548	10016607	4060	+	TRUE	2.144	1230	3539	5316	12200	17030	15150	1188	4256	4821	7695	16780	19000	27.61	91.4	146.4	320.7	446.6	388.3	33.33	111.8	127.8	195	425	466.2	blue
ENSMUSG00000024659	ENSMUST00000025561; ENSMUST00000163902; ENSMUST00000164587; ENSMUST00000165518; ENSMUST00000167668; ENSMUST00000168020; ENSMUST00000171423	Anxa1	protein_coding	protein_coding	annexin A1 [Source:MGI Symbol;Acc:MGI:96819]	0.4262	GO:0031532; GO:0002376; GO:0045087; GO:0098609; GO:0001780; GO:0007165; GO:0006954; GO:1900087; GO:0002250; GO:0008360; GO:0042127; GO:0032743; GO:0000733; GO:0090303; GO:0018149; GO:0030216; GO:0002548; GO:0006909; GO:0050727; GO:0045627; GO:0045629; GO:0042102; GO:0045920; GO:0031340; GO:0050482; GO:0071385; GO:0002685; GO:0007166; GO:0007187; GO:0009725; GO:0010165; GO:0014070; GO:0014839; GO:…	GO:0046872; GO:0005509; GO:0005515; GO:0030674; GO:0004859; GO:0005544; GO:0005198; GO:0048306; GO:0019834; GO:0098641; GO:0003697; GO:0003727; GO:0004386; GO:0005543; GO:0033676; GO:0036310; GO:0042803	GO:0016020; GO:0005615; GO:0005886; GO:0005634; GO:0005654; GO:0005829; GO:0009986; GO:0005737; GO:0030659; GO:0031410; GO:0005925; GO:0042995; GO:0005576; GO:0070062; GO:0042383; GO:0005768; GO:0005769; GO:0005929; GO:0005913; GO:0016323; GO:0016324; GO:0031901; GO:0031514; GO:0001533; GO:0016328; GO:0031982; GO:0019898; GO:0010008; GO:0001891; GO:0031232; GO:0031313; GO:0031966; GO:0042629; GO:…	651	0.0006469	0.01344	19	20373428	20390944	17517	-	TRUE	-1.399	12510	7531	6616	3613	2748	3713	1900	3175	2799	2089	4109	5155	910.3	631	591	308.1	233.7	308.6	172.9	270.6	240.8	171.7	337.6	410.3	red
ENSMUSG00000008658	ENSMUST00000056416; ENSMUST00000115841	Rbfox1	protein_coding	protein_coding	RNA binding protein, fox-1 homolog (C. elegans) 1 [Source:MGI Symbol;Acc:MGI:1926224]	0.4932	GO:0006397; GO:0008380; GO:0050885; GO:2001014; GO:0043484; GO:0000381; GO:0007399	GO:0003676; GO:0003723; GO:0008022; GO:0003729	GO:0005634; GO:0005737; GO:0005802	2638	0.0006485	0.01344	16	6809222	7412479	603258	+	TRUE	-4.547	6.631	25.05	128.6	1.832	4.106	0.9217	0	2.363	1.762	1.559	61.2	12.05	0.1191	0.5179	2.835	0.03855	0.0862	0.01891	0	0.04971	0.03741	0.03162	1.241	0.2366	red
ENSMUSG00000042246	ENSMUST00000044195; ENSMUST00000139693; ENSMUST00000145989; ENSMUST00000153635	Tmc7	protein_coding	protein_coding	transmembrane channel-like gene family 7 [Source:MGI Symbol;Acc:MGI:2443317]	0.5213	GO:0008150; GO:0006810; GO:0006811	GO:0003674	GO:0016020; GO:0016021; GO:0005575	1951	0.0006486	0.01344	7	118535841	118584736	48896	-	TRUE	-5.454	10.42	8.946	109.7	0.9159	2.053	0	0	0	1.762	0.7793	13.96	1.095	0.2531	0.2501	3.27	0.02606	0.05827	0	0	0	0.05058	0.02138	0.3827	0.02909	red
ENSMUSG00000000957	ENSMUST00000089688; ENSMUST00000196155; ENSMUST00000197874; ENSMUST00000197947; ENSMUST00000198679; ENSMUST00000225641; ENSMUST00000226710	Mmp14	protein_coding	protein_coding	matrix metallopeptidase 14 (membrane-inserted) [Source:MGI Symbol;Acc:MGI:101900]	0.5826	GO:0006508; GO:0010952; GO:0016477; GO:0001503; GO:0060348; GO:0030307; GO:0030335; GO:0030324; GO:0048701; GO:0031638; GO:0048754; GO:0045579; GO:0030574; GO:0035988; GO:0045746; GO:0001958; GO:0010831; GO:0001525; GO:0001541; GO:0001666; GO:0001935; GO:0006979; GO:0008584; GO:0009612; GO:0009725; GO:0014070; GO:0035987; GO:0043615; GO:0043627; GO:0048771; GO:0051895; GO:0097094; GO:1905523; GO:…	GO:0008270; GO:0046872; GO:0016787; GO:0008233; GO:0008237; GO:0004222; GO:0070006; GO:0005178; GO:0016504	GO:0016020; GO:0016021; GO:0005615; GO:0005634; GO:0005829; GO:0005737; GO:0005925; GO:0005886; GO:0031410; GO:0031012; GO:0045111; GO:0042470; GO:0044354	1420	0.0006628	0.01371	14	54431612	54445364	13753	+	TRUE	1.427	1566	1606	842.2	3168	3266	4322	2564	3749	2789	1752	1893	2462	52.25	61.68	34.5	123.9	127.4	164.7	107	146.5	110	66.03	71.31	89.84	blue
ENSMUSG00000064109	ENSMUST00000075062; ENSMUST00000207504; ENSMUST00000208740	Hcst	protein_coding	protein_coding	hematopoietic cell signal transducer [Source:MGI Symbol;Acc:MGI:1344360]	0.5737	GO:0014068; GO:0050776; GO:0006468	GO:0005515; GO:0005102; GO:0043548	GO:0016020; GO:0016021; GO:0009986	412	0.0006692	0.01382	7	30417712	30419854	2143	-	TRUE	-1.328	1134	1410	743.1	383.8	443.4	477.4	590.9	925.6	651.1	777.7	545.4	1193	130.4	186.7	104.9	51.71	59.61	62.71	84.98	124.7	88.51	101	70.82	150	red
ENSMUSG00000022679	ENSMUST00000023360; ENSMUST00000124947; ENSMUST00000128757; ENSMUST00000141971; ENSMUST00000143697; ENSMUST00000148966; ENSMUST00000156143	Mpv17l	protein_coding	protein_coding	Mpv17 transgene, kidney disease mutant-like [Source:MGI Symbol;Acc:MGI:2135951]	0.4618	GO:0072593; GO:1901029; GO:0010730	GO:0005515; GO:0005102	GO:0016020; GO:0016021; GO:0005737; GO:0043231; GO:0005739; GO:0005777; GO:0005778	1769	0.0006734	0.01388	16	13903161	13949619	46459	+	TRUE	4.609	5.683	0	1.18	11.91	69.79	85.71	32.53	0	0	3.117	1.074	9.857	0.1522	0	0.03878	0.3737	2.185	2.622	1.09	0	0	0.09431	0.03247	0.2887	blue
ENSMUSG00000069729	ENSMUST00000092723; ENSMUST00000115797; ENSMUST00000115799; ENSMUST00000124362; ENSMUST00000146703; ENSMUST00000156775	Arid1b	protein_coding	protein_coding	AT rich interactive domain 1B (SWI-like) [Source:MGI Symbol;Acc:MGI:1926129]	0.5626	GO:0006338; GO:0006355; GO:0006351; GO:0016569; GO:0060996; GO:0007399; GO:0007270; GO:0097026	GO:0003677; GO:0005515	GO:0005634; GO:0070603; GO:0005654; GO:0005829; GO:0005886; GO:0016514; GO:0071565	5123	0.0006782	0.01396	17	4994332	5347656	353325	+	TRUE	-1.799	1159	583.3	458.8	266.5	198.1	165.9	473.9	360.8	237.9	395.9	546.5	737	10.72	6.21	5.209	2.888	2.142	1.752	5.482	3.908	2.601	4.136	5.707	7.455	red
ENSMUSG00000079469	ENSMUST00000093819; ENSMUST00000098566; ENSMUST00000183587; ENSMUST00000183746; ENSMUST00000183904; ENSMUST00000184035; ENSMUST00000184389; ENSMUST00000184776; ENSMUST00000185027	Pigb	protein_coding	protein_coding	phosphatidylinositol glycan anchor biosynthesis, class B [Source:MGI Symbol;Acc:MGI:1891825]	0.4795	GO:0006505; GO:0006506; GO:0097502	GO:0016740; GO:0016757; GO:0000030	GO:0016020; GO:0016021; GO:0005783; GO:0005789	2437	0.0006802	0.01397	9	73007419	73040378	32960	-	TRUE	-0.9209	1305	982.3	1042	574.3	552.2	624.9	823.9	885.4	1044	1545	1380	1354	25.38	21.99	24.86	13.08	12.55	13.88	20.03	20.16	23.99	33.92	30.29	28.78	red
ENSMUSG00000022014	ENSMUST00000022591; ENSMUST00000169978; ENSMUST00000227903	Epsti1	protein_coding	protein_coding	epithelial stromal interaction 1 (breast) [Source:MGI Symbol;Acc:MGI:1915168]	0.4898				1408	0.0006866	0.01408	14	77904239	78002657	98419	+	TRUE	-1.377	4032	2985	3750	887.5	1600	1637	3029	2856	4422	1961	2031	1412	135.7	115.7	154.9	34.99	62.94	62.91	127.5	112.6	175.9	74.53	77.18	51.95	red
ENSMUSG00000033237	ENSMUST00000096250; ENSMUST00000134985; ENSMUST00000175735; ENSMUST00000176739	Arid2	protein_coding	protein_coding	AT rich interactive domain 2 (ARID, RFX-like) [Source:MGI Symbol;Acc:MGI:1924294]	0.4398	GO:0006355; GO:0006351; GO:0045944; GO:0016569; GO:0008285; GO:0030336; GO:0048568; GO:0003007; GO:0006337; GO:0042592; GO:0060038; GO:0060982; GO:0072358	GO:0046872; GO:0003677; GO:0003676; GO:0008134	GO:0005634; GO:0005654; GO:0005886; GO:0005667	3414	0.0007125	0.01459	15	96287518	96404992	117475	+	TRUE	-1.278	735	1027	925.9	448.8	392.1	263.6	509.1	868.1	263.4	879.1	552.9	449	10.2	16.41	15.77	7.298	6.361	4.178	8.836	14.11	4.322	13.78	8.665	6.815	red
ENSMUSG00000075015	ENSMUST00000099684	Gm10801	protein_coding	protein_coding	predicted gene 10801 [Source:MGI Symbol;Acc:MGI:3641656]	0.3433	GO:0008150	GO:0003674	GO:0016020; GO:0016021; GO:0005575	504	0.0007139	0.01459	2	98662237	98664083	1847	+	TRUE	-1.766	13630	19070	6577	4401	3093	4023	1533	3476	2753	4162	4287	2882	1282	2064	759	484.8	339.8	432	180.2	382.8	306	441.9	455.1	296.4	red
ENSMUSG00000058729	ENSMUST00000085804; ENSMUST00000191744; ENSMUST00000192561; ENSMUST00000192725; ENSMUST00000193162; ENSMUST00000193892; ENSMUST00000194373; ENSMUST00000194638; ENSMUST00000194847	Lin9	protein_coding	protein_coding	lin-9 homolog (C. elegans) [Source:MGI Symbol;Acc:MGI:1919818]	0.4159	GO:0007049; GO:0006351		GO:0005654; GO:0017053	2067	0.0007194	0.01468	1	180641150	180690694	49545	+	TRUE	2.727	11.37	17.89	8.257	60.45	152.9	35.02	371.9	404.9	297.8	243.9	190	315.4	0.2606	0.4722	0.2323	1.624	4.098	0.917	10.66	10.87	8.069	6.316	4.919	7.907	green
ENSMUSG00000018809	ENSMUST00000044530; ENSMUST00000135774; ENSMUST00000145888; ENSMUST00000157055	Smyd4	protein_coding	protein_coding	SET and MYND domain containing 4 [Source:MGI Symbol;Acc:MGI:2442796]	0.5015	GO:0008150; GO:0032259	GO:0016740; GO:0046872; GO:0003674; GO:0008168	GO:0005575	1433	0.0007218	0.01471	11	75348433	75405705	57273	+	TRUE	-2.112	754.9	367.7	372.7	123.7	53.37	167.7	184.6	60.66	237.9	130.9	57.97	197.1	24.96	14	15.13	4.79	2.063	6.335	7.636	2.349	9.297	4.89	2.164	7.128	red
ENSMUSG00000047139	ENSMUST00000058714; ENSMUST00000214476; ENSMUST00000214532	Cd24a	protein_coding	protein_coding	CD24a antigen [Source:MGI Symbol;Acc:MGI:88323]	0.527	GO:0061098; GO:0007155; GO:0002376; GO:0045087; GO:0050731; GO:0016477; GO:0031175; GO:0010976; GO:0022409; GO:0007166; GO:0034109; GO:0001666; GO:0043627; GO:0072112; GO:0008637; GO:0022407; GO:0007157; GO:0007274; GO:0097190; GO:0002523; GO:0042632; GO:0045665; GO:0007204; GO:0042325; GO:0043408; GO:0050768; GO:0046641; GO:0002904; GO:0050850; GO:0007406; GO:0033632; GO:0043406; GO:0007159; GO:…	GO:0005515; GO:0030246; GO:0019901; GO:0030296	GO:0016020; GO:0009897; GO:0005886; GO:0031362; GO:0009986; GO:0005622; GO:0045202; GO:0031225; GO:0045121; GO:0031528; GO:0060170	1044	0.0007281	0.01481	10	43578284	43584265	5982	+	TRUE	1.215	2740	3908	4381	8606	6864	10040	229.5	2031	872.2	54.55	679.6	842.2	124.4	204.2	244.1	457.6	364.2	520.3	13.03	107.9	46.79	2.797	34.83	41.8	cyan
ENSMUSG00000021792	ENSMUST00000022317; ENSMUST00000118466; ENSMUST00000128236; ENSMUST00000130166; ENSMUST00000134715; ENSMUST00000135797; ENSMUST00000136661; ENSMUST00000143143; ENSMUST00000152837; ENSMUST00000153830	Fam213a	protein_coding	protein_coding	family with sequence similarity 213, member A [Source:MGI Symbol;Acc:MGI:1917814]	0.5069	GO:0055114; GO:0098869; GO:0045670	GO:0016209	GO:0005737; GO:0005576; GO:0070062; GO:0005739; GO:0016020; GO:0016021	823	0.0007327	0.01486	14	40993740	41013788	20049	-	TRUE	2.435	35.99	17.89	74.31	347.1	203.2	137.3	574.2	481.3	204.4	443.4	523.9	785.2	2.072	1.185	5.25	23.41	13.67	9.027	41.33	32.44	13.9	28.83	34.05	49.42	green
ENSMUSG00000020256	ENSMUST00000020497; ENSMUST00000125193; ENSMUST00000138858; ENSMUST00000141184; ENSMUST00000143793; ENSMUST00000146640; ENSMUST00000147381	Aldh1l2	protein_coding	protein_coding	aldehyde dehydrogenase 1 family, member L2 [Source:MGI Symbol;Acc:MGI:2444680]	0.5008	GO:0055114; GO:0008152; GO:0009058; GO:0006730; GO:0009258	GO:0003824; GO:0016491; GO:0016742; GO:0016155; GO:0004029	GO:0070062; GO:0005737; GO:0005739	2385	0.000733	0.01486	10	83487450	83534140	46691	-	TRUE	-5.224	14.21	8.946	156.9	2.748	2.053	0	0	0	0.8811	4.676	5.368	10.95	0.2823	0.2046	3.826	0.06396	0.04767	0	0	0	0.02069	0.1049	0.1204	0.2379	red
ENSMUSG00000104200	ENSMUST00000195224	Gm37399	protein_coding	TEC	predicted gene, 37399 [Source:MGI Symbol;Acc:MGI:5610627]	0.3966				416	0.0007352	0.01488	3	51302488	51302903	416	-	TRUE	2.68	3.789	9.84	2.359	38.47	37.98	27.65	14.07	36.24	8.811	41.3	0	65.71	0.4316	1.29	0.3298	5.134	5.056	3.597	2.004	4.834	1.186	5.314	0	8.185	blue
ENSMUSG00000026586	ENSMUST00000027878; ENSMUST00000075805; ENSMUST00000174098; ENSMUST00000174397; ENSMUST00000183691	Prrx1	protein_coding	protein_coding	paired related homeobox 1 [Source:MGI Symbol;Acc:MGI:97712]	0.4398	GO:0006355; GO:0006366; GO:0007275; GO:0045944; GO:0042472; GO:0060021; GO:0048844; GO:0045880; GO:0048704; GO:0048701; GO:0000122; GO:0030326; GO:0042474; GO:0097150; GO:0002053; GO:0051216; GO:0048664; GO:0070570	GO:0003677; GO:0043565; GO:0000978; GO:0001078; GO:0001105; GO:0071837	GO:0005634; GO:0005730	4042	0.0007399	0.01493	1	163245119	163313710	68592	-	TRUE	-5.989	15.16	160.1	2.359	0.9159	0	1.843	0	2.363	7.048	7.014	2.147	1.095	0.1777	2.161	0.03395	0.01258	0	0.02468	0	0.03244	0.09766	0.09287	0.02842	0.01404	red
ENSMUSG00000026458	ENSMUST00000168515; ENSMUST00000186553; ENSMUST00000186730; ENSMUST00000186964; ENSMUST00000189361; ENSMUST00000189862	Ppfia4	protein_coding	protein_coding	protein tyrosine phosphatase, receptor type, f polypeptide (PTPRF), interacting protein (liprin), alpha 4 [Source:MGI Symbol;Acc:MGI:1915757]	0.5689	GO:0008150	GO:0005515	GO:0048786; GO:0045202	3856	0.0007413	0.01493	1	134296783	134332928	36146	-	TRUE	-1.796	1898	2907	4836	1229	889.9	647	6823	6200	6369	5839	3899	4302	23.33	41.13	72.95	17.7	12.78	9.081	104.9	89.22	92.51	81.05	54.1	57.81	yellow
ENSMUSG00000027398	ENSMUST00000028881; ENSMUST00000141979; ENSMUST00000155994	Il1b	protein_coding	protein_coding	interleukin 1 beta [Source:MGI Symbol;Acc:MGI:96543]	0.4649	GO:0045766; GO:0010469; GO:0045944; GO:0019221; GO:0006954; GO:0006955; GO:0010628; GO:0045893; GO:0050766; GO:0000187; GO:0001934; GO:0071310; GO:0032725; GO:0032755; GO:0032757; GO:0032496; GO:0097192; GO:0000165; GO:0008285; GO:0030593; GO:0032729; GO:0045429; GO:0051091; GO:0032611; GO:0046330; GO:0043491; GO:0008284; GO:0035690; GO:0050900; GO:0051781; GO:0043123; GO:0071407; GO:0043122; GO:…	GO:0005125; GO:0005149; GO:0019904	GO:0005615; GO:0005737; GO:0031410; GO:0005576; GO:0005829; GO:0005764; GO:0030141; GO:0005776; GO:0031982; GO:0070062	808	0.0007416	0.01493	2	129364570	129371139	6570	-	TRUE	-1.657	11790	6282	5676	2463	3232	1801	1492	918.5	1631	385	1730	541	691.7	424.1	408.6	169.2	221.5	120.6	109.4	63.08	113	25.5	114.5	34.7	red
ENSMUSG00000022385	ENSMUST00000170629	Gtse1	protein_coding	protein_coding	G two S phase expressed protein 1 [Source:MGI Symbol;Acc:MGI:1352755]	0.5472			GO:0005737; GO:0005856; GO:0016020; GO:0005874; GO:0005881	2721	0.0007426	0.01493	15	85859707	85876572	16866	+	TRUE	2.468	9.472	6.262	9.436	70.53	22.58	45.16	299.8	100.8	178.9	1.559	6.442	9.857	0.165	0.1255	0.2017	1.439	0.4596	0.8982	6.53	2.056	3.681	0.03066	0.1267	0.1877	green
ENSMUSG00000056091	ENSMUST00000069994; ENSMUST00000114112; ENSMUST00000187007; ENSMUST00000188366	St3gal5	protein_coding	protein_coding	ST3 beta-galactoside alpha-2,3-sialyltransferase 5 [Source:MGI Symbol;Acc:MGI:1339963]	0.5397	GO:0006486; GO:0097503; GO:0009311; GO:0018279	GO:0016740; GO:0016757; GO:0008373; GO:0047291	GO:0016020; GO:0016021; GO:0000139; GO:0005794	1469	0.000745	0.01495	6	72097592	72154571	56980	+	TRUE	-1.663	2197	1012	1012	465.3	507	354.8	670.9	690.9	1065	171.4	447.7	243.1	70.86	37.57	40.07	17.58	19.12	13.07	27.06	26.1	40.61	6.247	16.3	8.576	orange
ENSMUSG00000054708	ENSMUST00000119336; ENSMUST00000123305; ENSMUST00000123896; ENSMUST00000123993; ENSMUST00000126323; ENSMUST00000129491; ENSMUST00000129622; ENSMUST00000132458; ENSMUST00000137978; ENSMUST00000140345; ENSMUST00000142390; ENSMUST00000152892; ENSMUST00000153573; ENSMUST00000154707	Ankrd24	protein_coding	protein_coding	ankyrin repeat domain 24 [Source:MGI Symbol;Acc:MGI:1890394]	0.5828	GO:0008150		GO:0005575	1448	0.0007465	0.01496	10	81628540	81647610	19071	+	TRUE	2.087	28.42	17.89	53.08	119.1	103.7	195.4	60.67	104.8	11.45	81.05	39.72	108.4	0.93	0.674	2.132	4.565	3.965	7.303	2.483	4.015	0.443	2.996	1.468	3.88	blue
ENSMUSG00000020436	ENSMUST00000070725; ENSMUST00000070735; ENSMUST00000109290; ENSMUST00000146198	Gabrg2	protein_coding	protein_coding	gamma-aminobutyric acid (GABA) A receptor, subunit gamma 2 [Source:MGI Symbol;Acc:MGI:95623]	0.3987	GO:0006811; GO:0006810; GO:0006821; GO:0007214; GO:0009791; GO:0007268; GO:0030534; GO:0071420; GO:1902476	GO:0005515; GO:0005216; GO:0005230; GO:0004890; GO:0005254	GO:0016020; GO:0016021; GO:0005886; GO:0030054; GO:0045202; GO:0045211; GO:0030659; GO:0031410; GO:0042995; GO:0005887; GO:0034707; GO:0030424; GO:0030425; GO:0060077; GO:1902711	2591	0.0007539	0.01508	11	41910203	42000857	90655	-	TRUE	-5.966	46.41	10.74	7.077	0.9159	0	0	0	0.7878	0.8811	0.7793	35.43	0	0.8489	0.226	0.1589	0.01963	0	0	0	0.01687	0.01904	0.0161	0.7316	0	red
ENSMUSG00000031848	ENSMUST00000034311; ENSMUST00000146972; ENSMUST00000153689; ENSMUST00000210071; ENSMUST00000210987	Lsm4	protein_coding	protein_coding	LSM4 homolog, U6 small nuclear RNA and mRNA degradation associated [Source:MGI Symbol;Acc:MGI:1354692]	0.606	GO:0000956; GO:0000398; GO:0006396	GO:0003723; GO:0042731	GO:0030529; GO:0005634; GO:0005829; GO:0016020; GO:0043005; GO:0043234	575	0.0007735	0.01544	8	70673248	70678752	5505	+	TRUE	0.7286	1415	1505	1653	2415	2525	2605	2272	1875	2102	1796	1813	1631	116.6	142.7	167.1	233.1	243.1	245.1	234.1	180.9	204.7	167.1	168.7	146.9	blue
ENSMUSG00000059796	ENSMUST00000102589; ENSMUST00000123995; ENSMUST00000127677; ENSMUST00000128519; ENSMUST00000129295; ENSMUST00000133067; ENSMUST00000139299; ENSMUST00000140186; ENSMUST00000140310; ENSMUST00000142214; ENSMUST00000142348; ENSMUST00000145289; ENSMUST00000163666	Eif4a1	protein_coding	protein_coding	eukaryotic translation initiation factor 4A1 [Source:MGI Symbol;Acc:MGI:95303]	0.4972	GO:0006412; GO:0006413; GO:0010501; GO:0010468	GO:0005524; GO:0016787; GO:0003676; GO:0003723; GO:0000166; GO:0003743; GO:0003725; GO:0004386; GO:0005515; GO:0004004	GO:0005737; GO:0016020; GO:0070062; GO:0031012; GO:0005730	975	0.0007749	0.01544	11	69666936	69672423	5488	-	TRUE	0.8115	6471	8012	8077	13000	12580	13860	6859	7508	6831	5775	4946	6314	314.5	448.1	481.7	740.2	714.2	769.4	416.8	427.2	392.3	317	271.3	335.5	blue
ENSMUSG00000106648	ENSMUST00000199653	Gm43176	protein_coding	TEC	predicted gene 43176 [Source:MGI Symbol;Acc:MGI:5663313]	0.453				2989	0.0007755	0.01544	5	52139585	52142573	2989	-	TRUE	-7.904	11.37	0.8946	114.4	0	0	0	0	0	111.9	56.89	0	119.4	0.1802	0.01633	2.226	0	0	0	0	0	2.097	1.019	0	2.069	yellow
ENSMUSG00000030157	ENSMUST00000032260	Clec2d	protein_coding	protein_coding	C-type lectin domain family 2, member d [Source:MGI Symbol;Acc:MGI:2135589]	0.4493	GO:0007165; GO:0006968; GO:0042270; GO:0045671	GO:0005515; GO:0030246; GO:0046703; GO:0004888	GO:0016020; GO:0016021; GO:0009897; GO:0005886; GO:0005887	1213	0.0007775	0.01546	6	129180615	129186534	5920	+	TRUE	-1.177	728.4	510.8	659.4	268.4	225.8	341.9	472.2	554.6	513.7	535.4	653.8	569.5	28.46	22.97	31.62	12.28	10.31	15.26	23.07	25.37	23.72	23.62	28.84	24.33	red
ENSMUSG00000019132	ENSMUST00000019276; ENSMUST00000155575	BC005537	protein_coding	protein_coding	cDNA sequence BC005537 [Source:MGI Symbol;Acc:MGI:2441726]	0.4418	GO:0008150	GO:0003674	GO:0005622	3224	0.0007855	0.01559	13	24801657	24816197	14541	+	TRUE	-0.7799	7477	6459	6640	3616	4015	4303	2810	2595	2635	3911	3196	3198	109.9	109.3	119.8	62.27	68.98	72.23	51.65	44.66	45.78	64.93	53.04	51.4	red
ENSMUSG00000038271	ENSMUST00000117675; ENSMUST00000119527; ENSMUST00000135559; ENSMUST00000139071; ENSMUST00000141230; ENSMUST00000144364; ENSMUST00000148835; ENSMUST00000150417; ENSMUST00000150474; ENSMUST00000153006	Iffo1	protein_coding	protein_coding	intermediate filament family orphan 1 [Source:MGI Symbol;Acc:MGI:2444516]	0.5773	GO:0008150	GO:0003674; GO:0005198	GO:0005575; GO:0005882	2285	0.0007869	0.01559	6	125145241	125161782	16542	+	TRUE	-2.342	612.9	847.2	626.3	207	164.2	38.71	218.1	328.5	295.2	322.6	767.6	672.4	12.71	20.22	15.94	5.029	3.98	0.9168	5.655	7.977	7.234	7.557	17.97	15.25	yellow
ENSMUSG00000037926	ENSMUST00000037912; ENSMUST00000127890; ENSMUST00000156488; ENSMUST00000180394; ENSMUST00000180545; ENSMUST00000180554; ENSMUST00000181283	Ssh2	protein_coding	protein_coding	slingshot homolog 2 (Drosophila) [Source:MGI Symbol;Acc:MGI:2679255]	0.463	GO:0006470; GO:0016311; GO:0035335; GO:0030036; GO:0010591; GO:0008064; GO:0050770; GO:0030335	GO:0016787; GO:0004721; GO:0004725; GO:0003779; GO:0016791; GO:0008138	GO:0005615; GO:0005737; GO:0030054; GO:0005856; GO:0005925	3600	0.0008001	0.01583	11	77216287	77460220	243934	+	TRUE	-1.071	5527	5126	5770	2550	1997	3241	3186	2455	2474	4511	3737	5499	72.75	77.67	93.23	39.32	30.73	48.73	52.45	37.85	38.49	67.07	55.54	79.15	red
ENSMUSG00000014164	ENSMUST00000091583; ENSMUST00000160860	Klhl3	protein_coding	protein_coding	kelch-like 3 [Source:MGI Symbol;Acc:MGI:2445185]	0.5167	GO:0016567; GO:0042787; GO:0070294; GO:0050801; GO:0070936; GO:0072156	GO:0003824; GO:0003779; GO:0004842	GO:0005829; GO:0005737; GO:0005856; GO:0031463	7010	0.0008077	0.01595	13	58000228	58113592	113365	-	TRUE	-5.082	11.37	76.04	9.436	1.832	1.026	0	181.1	65.38	1.762	3.117	3.221	3.286	0.07684	0.5917	0.07829	0.01451	0.008109	0	1.531	0.5176	0.01408	0.0238	0.02458	0.02429	orange
ENSMUSG00000025952	ENSMUST00000027089; ENSMUST00000114064	Crygc	protein_coding	protein_coding	crystallin, gamma C [Source:MGI Symbol;Acc:MGI:88523]	0.5494	GO:0007601; GO:0001654; GO:0043010	GO:0005212	GO:0005634; GO:0005737	697	0.0008175	0.01612	1	65071525	65073689	2165	-	TRUE	-6.009	0.9472	241.5	56.62	0.9159	0	3.687	5.276	3.939	2.643	115.3	136.3	94.18	0.06435	18.89	4.721	0.0729	0	0.286	0.4482	0.3134	0.2122	8.85	10.46	6.997	yellow
ENSMUSG00000095280	ENSMUST00000177817	Gm21738	protein_coding	protein_coding	predicted gene, 21738 [Source:MGI Symbol;Acc:MGI:5433902]	0.3524			GO:0016020; GO:0016021	681	0.0008292	0.01629	14	19415857	19418930	3074	-	TRUE	-1.734	3850	6261	2140	1392	1058	1220	439.6	1275	780.6	1461	1435	905.7	267.9	501.5	182.7	113.5	86.06	96.97	38.25	103.9	64.2	114.8	112.8	68.92	red
ENSMUSG00000027204	ENSMUST00000028633; ENSMUST00000103234; ENSMUST00000148272	Fbn1	protein_coding	protein_coding	fibrillin 1 [Source:MGI Symbol;Acc:MGI:95489]	0.5361	GO:0010469; GO:0007507; GO:0033627; GO:0001501; GO:0009653; GO:0035582; GO:0045671; GO:2001205; GO:0035583; GO:0001656; GO:0001822; GO:0043010; GO:0048048; GO:0048050; GO:0071560; GO:1990314	GO:0005509; GO:0008201; GO:0005515; GO:0042802; GO:0005201; GO:0005179; GO:0005178; GO:0032403	GO:0005615; GO:0005578; GO:0005576; GO:0070062; GO:0031012; GO:0005604; GO:0001527	7915	0.0008295	0.01629	2	125300594	125507993	207400	-	TRUE	-4.055	15.16	20.58	57.8	1.832	0	3.687	75.62	2.363	4.405	38.97	7.515	17.52	0.09074	0.1418	0.4247	0.01285	0	0.02521	0.5661	0.01657	0.03117	0.2635	0.0508	0.1147	yellow
ENSMUSG00000030752	ENSMUST00000033010; ENSMUST00000135129	Kdm8	protein_coding	protein_coding	lysine (K)-specific demethylase 8 [Source:MGI Symbol;Acc:MGI:1924285]	0.5504	GO:0006355; GO:0055114; GO:0006351; GO:0016569; GO:0045893; GO:0007049; GO:0008150; GO:0000086; GO:0070544	GO:0046872; GO:0016491; GO:0003682; GO:0051213; GO:0003674; GO:0051864	GO:0005634; GO:0005654; GO:0005829; GO:0005575	1495	0.0008299	0.01629	7	125444676	125462269	17594	+	TRUE	4.855	4.736	3.578	0	7.327	42.08	194.5	29.02	180.4	355.9	103.6	0	17.52	0.1501	0.1306	0	0.2721	1.559	7.04	1.15	6.696	13.33	3.711	0	0.6073	green
ENSMUSG00000023873	ENSMUST00000024650; ENSMUST00000136954; ENSMUST00000151609	1700010I14Rik	protein_coding	protein_coding	RIKEN cDNA 1700010I14 gene [Source:MGI Symbol;Acc:MGI:1914181]	0.4884	GO:0008150	GO:0003674	GO:0005575	1738	0.0008479	0.01658	17	8988333	9008319	19987	+	TRUE	6.946	0.9472	0.8946	0	0	85.19	148.4	12.31	77.2	0	26.5	68.71	8.761	0.02583	0.02808	0	0	2.715	4.62	0.4197	2.465	0	0.816	2.115	0.2612	green
ENSMUSG00000061132	ENSMUST00000054769; ENSMUST00000117695; ENSMUST00000134568	Blnk	protein_coding	protein_coding	B cell linker [Source:MGI Symbol;Acc:MGI:96878]	0.4871	GO:0006955; GO:0035556; GO:0009967; GO:0042113; GO:0007169	GO:0005515; GO:0005070; GO:0005068	GO:0016020; GO:0005886; GO:0005737	2777	0.0008479	0.01658	19	40928927	40994535	65609	-	TRUE	-2.119	1437	1078	1335	403	379.8	99.54	3733	3249	2024	3547	3851	4374	24.52	21.17	27.97	8.057	7.574	1.94	79.67	64.92	40.82	68.36	74.19	81.62	yellow
ENSMUSG00000068246	ENSMUST00000109775	Apol9b	protein_coding	protein_coding	apolipoprotein L 9b [Source:MGI Symbol;Acc:MGI:1919148]	0.5502	GO:0008150; GO:0006869; GO:0042157	GO:0003674; GO:0008289	GO:0005575; GO:0005576	1545	0.0008487	0.01658	15	77729121	77736381	7261	+	TRUE	-8.902	0	188.8	63.69	0	0	0	193.4	0.7878	15.86	0	0	2.19	0	6.664	2.398	0	0	0	7.419	0.02829	0.5749	0	0	0.07346	red
ENSMUSG00000043683	ENSMUST00000060253	Fem1a	protein_coding	protein_coding	feminization 1 homolog a (C. elegans) [Source:MGI Symbol;Acc:MGI:1335089]	0.544	GO:0016567; GO:0050728; GO:0043407; GO:0051438	GO:0008134; GO:0004842; GO:0031867	GO:0005575; GO:0005737	6816	0.0008534	0.01664	17	56256793	56263608	6816	+	TRUE	1.681	91.88	219.2	110.9	545	420.8	384.3	407.1	389.9	320.7	138.7	429.4	417.3	0.6388	1.754	0.9461	4.439	3.419	3.052	3.539	3.175	2.635	1.089	3.371	3.172	blue
ENSMUSG00000037795	ENSMUST00000087264; ENSMUST00000200843; ENSMUST00000201044; ENSMUST00000201489; ENSMUST00000201503; ENSMUST00000201615; ENSMUST00000202411; ENSMUST00000202817; ENSMUST00000202934	N4bp2	protein_coding	protein_coding	NEDD4 binding protein 2 [Source:MGI Symbol;Acc:MGI:2684414]	0.4584	GO:0016310; GO:0090305	GO:0005515; GO:0004519; GO:0005524; GO:0046404	GO:0005829	2963	0.0008571	0.01669	5	65763521	65830108	66588	+	TRUE	-2.415	361.8	157.4	539	27.48	75.95	94.01	144.2	162.3	139.2	328.9	34.36	382.2	5.787	2.899	10.58	0.5148	1.42	1.717	2.884	3.039	2.631	5.941	0.6203	6.684	yellow
ENSMUSG00000026657	ENSMUST00000075767; ENSMUST00000091497; ENSMUST00000115037; ENSMUST00000115039; ENSMUST00000123919; ENSMUST00000132710; ENSMUST00000137809; ENSMUST00000138735; ENSMUST00000141746; ENSMUST00000142452; ENSMUST00000147156; ENSMUST00000153160; ENSMUST00000175669; ENSMUST00000175944; ENSMUST00000176803; ENSMUST00000176828; ENSMUST00000176864; ENSMUST00000176962; ENSMUST00000177457	Frmd4a	protein_coding	protein_coding	FERM domain containing 4A [Source:MGI Symbol;Acc:MGI:1919850]	0.494	GO:0090162	GO:0030674	GO:0005737; GO:0030054; GO:0005856; GO:0005923; GO:0005912	2616	0.0008611	0.01674	2	4017717	4614043	596327	+	TRUE	-2.109	1118	981.4	2087	160.3	526.5	277.4	1493	2117	1687	980.4	1808	1193	20.25	20.46	46.39	3.402	11.15	5.739	33.82	44.9	36.12	20.06	36.98	23.62	orange
ENSMUSG00000027306	ENSMUST00000028771; ENSMUST00000068225; ENSMUST00000125491; ENSMUST00000153036	Nusap1	protein_coding	protein_coding	nucleolar and spindle associated protein 1 [Source:MGI Symbol;Acc:MGI:2675669]	0.4424	GO:0000226; GO:0007049; GO:0051301; GO:0000281; GO:0007076; GO:0000070; GO:0045840; GO:0040001	GO:0003677; GO:0003723; GO:0008017	GO:0005634; GO:0005737; GO:0005694; GO:0005856; GO:0005874; GO:0005730; GO:0005876; GO:0005819	1839	0.0008631	0.01675	2	119618298	119651244	32947	+	TRUE	-3.879	81.46	5.368	152.2	6.412	5.132	4.608	1233	742.1	236.1	59.23	0	30.66	2.099	0.1592	4.812	0.1936	0.1546	0.1356	39.72	22.39	7.191	1.724	0	0.864	orange
ENSMUSG00000039899	ENSMUST00000035799	Fgl2	protein_coding	protein_coding	fibrinogen-like protein 2 [Source:MGI Symbol;Acc:MGI:103266]	0.4058	GO:0019835; GO:0006508	GO:0008233	GO:0005576; GO:0070062	3788	0.0008711	0.01687	5	21372642	21378374	5733	+	TRUE	-1.46	5653	9570	5787	1783	2659	3163	2057	2912	3604	1766	2421	1845	70.72	137.8	88.85	26.14	38.88	45.19	32.17	42.65	53.29	24.95	34.19	25.24	red
ENSMUSG00000024422	ENSMUST00000025292; ENSMUST00000172730; ENSMUST00000173596; ENSMUST00000173967; ENSMUST00000174308; ENSMUST00000174330; ENSMUST00000174366; ENSMUST00000174449	Dhx16	protein_coding	protein_coding	DEAH (Asp-Glu-Ala-His) box polypeptide 16 [Source:MGI Symbol;Acc:MGI:1916442]	0.5301	GO:0000398	GO:0005524; GO:0016787; GO:0003676; GO:0000166; GO:0003723; GO:0004386; GO:0004004; GO:0016887	GO:0005654; GO:0005737; GO:0005681	1253	0.0008721	0.01687	17	35879819	35892670	12852	+	TRUE	-1.345	878.1	977.8	638.1	279.4	434.2	263.6	355.2	642	422.9	193.3	262	490.6	33.21	42.57	29.62	12.38	19.19	11.38	16.8	28.43	18.9	8.256	11.19	20.29	red
ENSMUSG00000036427	ENSMUST00000038027; ENSMUST00000126901; ENSMUST00000135243; ENSMUST00000138773; ENSMUST00000205800; ENSMUST00000205865; ENSMUST00000205870; ENSMUST00000205983; ENSMUST00000206232; ENSMUST00000206415; ENSMUST00000206603	Gpi1	protein_coding	protein_coding	glucose phosphate isomerase 1 [Source:MGI Symbol;Acc:MGI:95797]	0.5517	GO:0010469; GO:0042593; GO:0006096; GO:0001701; GO:0006094; GO:0001525; GO:0001707; GO:0051024; GO:0005975; GO:0007611; GO:0019242; GO:0032355; GO:0032570; GO:0033574; GO:0034101; GO:0035902; GO:0035994; GO:0043154; GO:0043278; GO:0043524; GO:0046185; GO:0046686; GO:0051156; GO:0061620	GO:0016853; GO:0005125; GO:0008083; GO:0004347; GO:0031625; GO:0005515; GO:0016866; GO:0048029	GO:0005615; GO:0005654; GO:0005829; GO:0005737; GO:0005886; GO:0005576; GO:0016020; GO:0070062; GO:0060170; GO:0043209; GO:0043005	1175	0.0008743	0.01689	7	34201330	34230336	29007	-	TRUE	0.9269	4604	5816	4774	10950	9496	8331	5533	5511	5259	5784	4825	4903	185.7	270	236.3	517.3	447.6	383.7	279.1	260.3	250.7	263.5	219.7	216.2	blue
ENSMUSG00000036995	ENSMUST00000047526	Asap3	protein_coding	protein_coding	ArfGAP with SH3 domain, ankyrin repeat and PH domain 3 [Source:MGI Symbol;Acc:MGI:2684986]	0.5718	GO:0043547; GO:0016477; GO:0051492	GO:0046872; GO:0005096	GO:0005654; GO:0005829; GO:0005737; GO:0005925; GO:0043231; GO:0001726	4225	0.0008852	0.01707	4	136206365	136245216	38852	+	TRUE	-5.286	290.8	3.578	89.64	3.664	6.158	0	58.03	30.72	8.811	187.8	67.64	121.6	3.262	0.0462	1.234	0.04814	0.08073	0	0.8139	0.4035	0.1168	2.379	0.8565	1.491	yellow
ENSMUSG00000044703	ENSMUST00000062307	Phf11a	protein_coding	protein_coding	PHD finger protein 11A [Source:MGI Symbol;Acc:MGI:1918441]	0.452	GO:0050776	GO:0046872; GO:0003674	GO:0005634; GO:0005654; GO:0031965	1354	0.0008875	0.01709	14	59276913	59297522	20610	-	TRUE	-1.687	2986	1415	1588	417.7	635.3	798.1	2388	2489	2345	596.2	595.8	634.1	104.5	57.01	68.2	17.12	25.99	31.9	104.5	102	96.98	23.57	23.54	24.27	orange
ENSMUSG00000028525	ENSMUST00000030251; ENSMUST00000097949; ENSMUST00000097950; ENSMUST00000106901; ENSMUST00000106904; ENSMUST00000106907; ENSMUST00000106908; ENSMUST00000106911; ENSMUST00000133632; ENSMUST00000172616; ENSMUST00000172845; ENSMUST00000173119; ENSMUST00000174186	Pde4b	protein_coding	protein_coding	phosphodiesterase 4B, cAMP specific [Source:MGI Symbol;Acc:MGI:99557]	0.4824	GO:0007165; GO:0071222; GO:0001780; GO:0030593; GO:0032729; GO:0050852; GO:0006198; GO:0032743; GO:0035690; GO:0050900; GO:0071872; GO:0086004; GO:1901841; GO:1901898	GO:0046872; GO:0016787; GO:0005515; GO:0008081; GO:0004114; GO:0004115; GO:0030552; GO:0043015; GO:0044325	GO:0071944; GO:0005829; GO:0016020; GO:0005813; GO:0043197; GO:0014069; GO:0000930; GO:0008021; GO:0060076; GO:0030018; GO:0005891	1984	0.0008905	0.01712	4	102087543	102607259	519717	+	TRUE	-1.368	1210	1327	1874	545	411.6	745.6	1284	1133	886.3	889.2	1412	588.1	28.89	36.48	54.95	15.25	11.49	20.34	38.34	31.68	25.02	23.99	38.07	15.36	red
ENSMUSG00000037451	ENSMUST00000041827	Slc22a20	protein_coding	protein_coding	solute carrier family 22 (organic anion transporter), member 20 [Source:MGI Symbol;Acc:MGI:2685809]	0.5693	GO:0055085; GO:0006810; GO:0006811; GO:1903825; GO:0015698; GO:0015747; GO:0043252; GO:0015711	GO:0022857; GO:0005452; GO:0015143; GO:0015347; GO:0008514	GO:0016020; GO:0016021; GO:0005887	1897	0.0008949	0.01718	19	5970234	5986143	15910	-	TRUE	-2.26	58.73	47.41	143.9	13.74	21.55	16.59	0.8793	0.7878	0	7.014	0	1.095	1.467	1.363	4.412	0.4021	0.6293	0.4733	0.02747	0.02304	0	0.1979	0	0.02991	red
ENSMUSG00000075014	ENSMUST00000099683	Gm10800	protein_coding	protein_coding	predicted gene 10800 [Source:MGI Symbol;Acc:MGI:3641657]	0.3591	GO:0008150	GO:0003674	GO:0016020; GO:0016021; GO:0005575	660	0.0008999	0.01725	2	98666547	98667301	755	-	TRUE	-1.522	35600	52560	21940	14270	10800	13140	5209	12270	9100	13630	13500	8772	2556	4344	1933	1200	906.4	1077	467.7	1032	772.2	1106	1094	688.7	red
ENSMUSG00000022386	ENSMUST00000023019; ENSMUST00000159362; ENSMUST00000159730; ENSMUST00000160733; ENSMUST00000161784; ENSMUST00000162010; ENSMUST00000162339; ENSMUST00000162491; ENSMUST00000162601	Trmu	protein_coding	protein_coding	tRNA 5-methylaminomethyl-2-thiouridylate methyltransferase [Source:MGI Symbol;Acc:MGI:1919276]	0.5352	GO:0008033; GO:0002143; GO:0070903	GO:0016740; GO:0003723; GO:0000166; GO:0005524; GO:0000049; GO:0016783	GO:0005654; GO:0005739	916	0.0009078	0.01737	15	85879312	85897394	18083	+	TRUE	3.87	20.84	7.157	0	84.27	211.4	114.3	78.26	112.6	421.1	201.1	170.7	152.2	1.077	0.4259	0	5.103	12.77	6.747	5.059	6.819	25.73	11.74	9.963	8.605	green
ENSMUSG00000022906	ENSMUST00000023622; ENSMUST00000114877; ENSMUST00000114878; ENSMUST00000122870; ENSMUST00000128878; ENSMUST00000153066; ENSMUST00000159160	Parp9	protein_coding	protein_coding	poly (ADP-ribose) polymerase family, member 9 [Source:MGI Symbol;Acc:MGI:1933117]	0.472	GO:0051607; GO:0006281; GO:0006974; GO:0045893; GO:0002376; GO:0045087; GO:0010629; GO:0000122; GO:0060335; GO:0035563; GO:0006302; GO:0006471; GO:0010608; GO:0042531; GO:0043086; GO:1900182; GO:0002230; GO:2001034; GO:0060330	GO:0003950; GO:0016740; GO:0042393; GO:0019899; GO:0097677; GO:0004857; GO:0001191; GO:0044389; GO:0072570	GO:0005634; GO:0005654; GO:0043234; GO:0005829; GO:0005737; GO:0016020; GO:0005739; GO:0090734	1688	0.0009091	0.01737	16	35938470	35972605	34136	+	TRUE	-1.479	1455	2089	1341	400.3	800.6	542.9	2313	1934	2858	886.1	1211	909	40.84	67.5	46.21	13.16	26.27	17.4	81.21	63.58	94.83	28.1	38.38	27.9	red
ENSMUSG00000028358	ENSMUST00000030043; ENSMUST00000064814; ENSMUST00000107415; ENSMUST00000151324	Zfp618	protein_coding	protein_coding	zinc finger protein 618 [Source:MGI Symbol;Acc:MGI:1919950]	0.5548	GO:0008150; GO:0006355; GO:0006351	GO:0003676; GO:0046872; GO:0003677	GO:0005634	3355	0.0009138	0.01743	4	62965573	63139708	174136	+	TRUE	-4.542	91.88	14.31	5.898	0.9159	2.053	1.843	0	3.151	2.643	10.13	3.221	3.286	1.298	0.2327	0.1022	0.01516	0.03389	0.02973	0	0.05212	0.04412	0.1616	0.05136	0.05074	red
[truncated: 25,056 more rows]
